# Supplementary material for: Diaqua­bis­(5-carb­oxy-2-ethyl-1H-imidazole-4-carboxyl­ato-κ2 N 3,O 4)cobalt(II) trihydrate
Source: Acta Crystallogr Sect E Struct Rep Online. 2012 Mar 3;68(Pt 4):m373–4. doi: 10.1107/S1600536812008902 (PMC3343793; doi:10.1107/S1600536812008902)
Supplement: Supplementary file 1 [file e-68-0m373-sup1.cif]

##############################################################################
#                                                                            #
# This CIF contains the data in a paper accepted for publication in          #
# Acta Crystallographica Section E. It conforms to the requirements of       #
# Notes for Authors for Acta Crystallographica Section E, and has been       #
# peer reviewed under the auspices of the IUCr Commission on Journals.       #
#                                                                            #
# Full details of the Crystallographic Information File format               #
# are given in the paper "The Crystallographic Information File (CIF):       #
# a New Standard Archive File for Crystallography" by S. R. Hall, F. H.      #
# Allen and I. D. Brown [Acta Cryst. (1991), A47, 655-685].                  #
#                                                                            #
# The current version of the core CIF dictionary is obtainable from          #
# ftp://ftp.iucr.org/pub/cif_core.dic.                                       #
#                                                                            #
# Software is freely available for graphical display of the structure(s)     #
# in this CIF. For information consult the CIF software page                 #
# http://www.iucr.org/resources/cif/software.                                #
#                                                                            #
# This file may be used for bona fide research purposes within the           #
# scientific community so long as proper attribution is given to the journal # 
# article from which it was obtained.                                        #
#                                                                            #
##############################################################################
data_I
_audit_creation_method     SHELXL-97
_chemical_name_systematic
;
Diaquabis(5-carboxy-2-ethyl-1<i>H</i>-imidazole-4-carboxylato-
\k^2^<i>N</i>^3^,<i>O</i>^4^)cobalt(II) trihydrate
;
_chemical_name_common     ?
_chemical_formula_moiety     'C14 H24 Co N4 O13'
_chemical_formula_sum     'C14 H24 Co N4 O13'
_chemical_formula_iupac     '[Co (C7 H7 N2 O4)2 (H2 O)2], 3H2 O'
_chemical_formula_weight     515.30
_chemical_melting_point     ?
_symmetry_cell_setting     triclinic
_symmetry_space_group_name_H-M     'P -1'
_symmetry_space_group_name_Hall     '-P 1'
loop_
    _symmetry_equiv_pos_as_xyz
    'x, y, z'
    '-x, -y, -z'
_cell_length_a     7.1615(14)
_cell_length_b     8.8729(18)
_cell_length_c     9.3815(19)
_cell_angle_alpha     66.06(3)
_cell_angle_beta     88.66(3)
_cell_angle_gamma     70.97(3)
_cell_volume     511.0(3)
_cell_formula_units_Z     1
_cell_measurement_reflns_used     7174
_cell_measurement_theta_min     2.4
_cell_measurement_theta_max     28.4
_cell_measurement_temperature     293(2)
_exptl_crystal_description     block
_exptl_crystal_colour     red
_exptl_crystal_size_max     0.20
_exptl_crystal_size_mid     0.18
_exptl_crystal_size_min     0.15
_exptl_crystal_density_diffrn     1.675
_exptl_crystal_density_meas     ?
_exptl_crystal_density_method     'not measured'
_exptl_crystal_F_000     267
_exptl_absorpt_coefficient_mu     0.917
_exptl_absorpt_correction_type     multi-scan
_exptl_absorpt_process_details     '(SADABS; Bruker, 2001)'
_exptl_absorpt_correction_T_min     0.7810
_exptl_absorpt_correction_T_max     0.7810
_exptl_special_details     ?
_diffrn_ambient_temperature     293(2)
_diffrn_radiation_type     MoK\a
_diffrn_radiation_wavelength     0.71073
_diffrn_radiation_source     'fine-focus sealed tube'
_diffrn_radiation_monochromator     graphite
_diffrn_measurement_device_type     'Bruker SMART APEXII'
_diffrn_measurement_method     '\w scans'
_diffrn_detector_area_resol_mean     ?
_diffrn_reflns_number     5086
_diffrn_reflns_av_R_equivalents     0.0292
_diffrn_reflns_av_sigmaI/netI     0.0451
_diffrn_reflns_theta_min     3.03
_diffrn_reflns_theta_max     27.47
_diffrn_reflns_theta_full     27.47
_diffrn_measured_fraction_theta_max     0.991
_diffrn_measured_fraction_theta_full     0.991
_diffrn_reflns_limit_h_min     -8
_diffrn_reflns_limit_h_max     9
_diffrn_reflns_limit_k_min     -11
_diffrn_reflns_limit_k_max     11
_diffrn_reflns_limit_l_min     -12
_diffrn_reflns_limit_l_max     12
_diffrn_standards_number     0
_diffrn_standards_interval_count     0
_diffrn_standards_interval_time     0
_diffrn_standards_decay_%     0
_refine_special_details
;
Refinement of <i>F</i>^2^ against ALL reflections. The weighted <i>R</i>-factor
<i>wR</i> and goodness of fit <i>S</i> are based on <i>F</i>^2^, conventional
<i>R</i>-factors <i>R</i> are based on <i>F</i>, with <i>F</i> set to zero for
negative <i>F</i>^2^. The threshold expression of <i>F</i>^2^ >
\s(<i>F</i>^2^) is used only for calculating <i>R</i>-factors(gt) <i>etc</i>.
and is not relevant to the choice of reflections for refinement.
<i>R</i>-factors based on <i>F</i>^2^ are statistically about twice as large
as those based on <i>F</i>, and <i>R</i>- factors based on ALL data will be
even larger.
;
_reflns_number_total     2319
_reflns_number_gt     1578
_reflns_threshold_expression     I>2\s(I)
_refine_ls_structure_factor_coef     Fsqd
_refine_ls_matrix_type     full
_refine_ls_R_factor_all     0.0758
_refine_ls_R_factor_gt     0.0352
_refine_ls_wR_factor_gt     0.0754
_refine_ls_wR_factor_ref     0.1019
_refine_ls_goodness_of_fit_ref     1.006
_refine_ls_restrained_S_all     1.004
_refine_ls_number_reflns     2319
_refine_ls_number_parameters     149
_refine_ls_number_restraints     5
_refine_ls_hydrogen_treatment     constr
_refine_ls_weighting_scheme     calc
_refine_ls_weighting_details
         'calc w=1/[\s^2^(Fo^2^)+(0.0200P)^2^+1.1000P] where P=(Fo^2^+2Fc^2^)/3'
_atom_sites_solution_hydrogens     geom
_atom_sites_solution_primary     direct
_atom_sites_solution_secondary     difmap
_refine_ls_shift/su_max     0.000
_refine_ls_shift/su_mean     0.000
_refine_diff_density_max     0.590
_refine_diff_density_min     -0.727
_refine_ls_extinction_method     none
_refine_ls_extinction_coef     ?
loop_
    _atom_type_symbol
    _atom_type_description
    _atom_type_scat_dispersion_real
    _atom_type_scat_dispersion_imag
    _atom_type_scat_source
    'C' 'C' 0.0033 0.0016
                         'International Tables Vol C Tables 4.2.6.8 and 6.1.1.4'
    'H' 'H' 0.0000 0.0000
                         'International Tables Vol C Tables 4.2.6.8 and 6.1.1.4'
    'Co' 'Co' 0.3494 0.9721
                         'International Tables Vol C Tables 4.2.6.8 and 6.1.1.4'
    'N' 'N' 0.0061 0.0033
                         'International Tables Vol C Tables 4.2.6.8 and 6.1.1.4'
    'O' 'O' 0.0106 0.0060
                         'International Tables Vol C Tables 4.2.6.8 and 6.1.1.4'
_computing_data_collection     'APEX2 (Bruker, 2007)'
_computing_cell_refinement     'SAINT (Bruker, 2007)'
_computing_data_reduction     'SAINT (Bruker, 2007)'
_computing_structure_solution     'SHELXTL (Sheldrick, 2008)'
_computing_structure_refinement     'SHELXTL (Sheldrick, 2008)'
_computing_molecular_graphics     'SHELXTL (Sheldrick, 2008)'
_computing_publication_material     'SHELXTL (Sheldrick, 2008)'
loop_
    _atom_site_type_symbol
    _atom_site_label
    _atom_site_fract_x
    _atom_site_fract_y
    _atom_site_fract_z
    _atom_site_U_iso_or_equiv
    _atom_site_adp_type
    _atom_site_calc_flag
    _atom_site_refinement_flags
    _atom_site_occupancy
    _atom_site_symmetry_multiplicity
    _atom_site_disorder_assembly
    _atom_site_disorder_group
    Co Co1 0.5000 0.0000 0.5000 0.02833(18) Uani d S 1 2 . .
    N N1 0.2254(4) 0.2967(3) 0.7643(3) 0.0306(6) Uani d . 1 1 . .
    H H1 0.1776 0.3183 0.8417 0.037 Uiso calc R 1 1 . .
    N N2 0.3637(4) 0.1497(3) 0.6265(3) 0.0265(5) Uani d . 1 1 . .
    O O1 0.4459(3) 0.2642(3) 0.3267(3) 0.0350(5) Uani d . 1 1 . .
    O O2 0.3296(4) 0.5449(3) 0.2860(3) 0.0446(6) Uani d . 1 1 . .
    O O3 0.1803(4) 0.7116(3) 0.4415(3) 0.0431(6) Uani d . 1 1 . .
    H H3 0.2224 0.6487 0.3911 0.065 Uiso d R 1 1 . .
    O O4 0.0657(4) 0.6633(3) 0.6723(3) 0.0439(6) Uani d . 1 1 . .
    O O1W 0.7752(3) -0.0183(3) 0.5820(3) 0.0461(7) Uani d . 1 1 . .
    H H1W 0.8718 -0.1140 0.6044 0.069 Uiso d R 1 1 . .
    H H2W 0.8118 0.0689 0.5646 0.069 Uiso d R 1 1 . .
    C C1 0.3196(4) 0.3266(4) 0.5348(4) 0.0264(6) Uani d . 1 1 . .
    C C2 0.2335(4) 0.4198(4) 0.6198(4) 0.0276(6) Uani d . 1 1 . .
    C C3 0.3052(4) 0.1352(4) 0.7653(4) 0.0287(7) Uani d . 1 1 . .
    C C4 0.3683(5) 0.3806(4) 0.3732(4) 0.0304(7) Uani d . 1 1 . .
    C C5 0.1529(5) 0.6106(4) 0.5789(4) 0.0322(7) Uani d . 1 1 . .
    C C6 0.3153(5) -0.0299(4) 0.9003(4) 0.0359(7) Uani d . 1 1 . .
    H H6A 0.2973 -0.0090 0.9943 0.043 Uiso calc R 1 1 . .
    H H6B 0.4462 -0.1174 0.9166 0.043 Uiso calc R 1 1 . .
    C C7 0.1579(7) -0.1010(6) 0.8754(5) 0.0565(11) Uani d . 1 1 . .
    H H7A 0.0285 -0.0125 0.8537 0.085 Uiso calc R 1 1 . .
    H H7B 0.1633 -0.2030 0.9686 0.085 Uiso calc R 1 1 . .
    H H7C 0.1827 -0.1323 0.7883 0.085 Uiso calc R 1 1 . .
    O O2W 0.1678(5) 0.3395(5) 0.0422(4) 0.0726(10) Uani d D 1 1 . .
    H H3W 0.2620 0.3480 0.0885 0.109 Uiso d RD 1 1 . .
    H H4W 0.0694 0.4355 0.0084 0.109 Uiso d PRD 0.50 1 A 1
    H H7W 0.0730 0.3366 0.0983 0.109 Uiso d PRD 0.50 1 B 2
    O O3W 0.5000 0.5000 0.0000 0.282(8) Uani d S 1 2 . .
    H H5W 0.5935 0.4424 -0.0352 0.423 Uiso d PR 0.50 1 . .
    H H6W 0.5155 0.4487 0.0998 0.423 Uiso d PR 0.50 1 . .
loop_
    _atom_site_aniso_label
    _atom_site_aniso_U_11
    _atom_site_aniso_U_22
    _atom_site_aniso_U_33
    _atom_site_aniso_U_12
    _atom_site_aniso_U_13
    _atom_site_aniso_U_23
    Co1 0.0327(3) 0.0212(3) 0.0335(4) -0.0056(2) 0.0051(3) -0.0167(3)
    N1 0.0328(14) 0.0297(14) 0.0347(15) -0.0067(11) 0.0064(12) -0.0222(12)
    N2 0.0278(12) 0.0202(12) 0.0323(14) -0.0048(10) 0.0029(11) -0.0143(11)
    O1 0.0459(13) 0.0260(12) 0.0322(12) -0.0083(10) 0.0097(11) -0.0149(10)
    O2 0.0673(17) 0.0246(12) 0.0383(14) -0.0143(12) 0.0134(13) -0.0113(11)
    O3 0.0565(15) 0.0228(12) 0.0521(16) -0.0100(11) 0.0074(13) -0.0207(12)
    O4 0.0479(14) 0.0309(13) 0.0554(16) -0.0031(11) 0.0060(12) -0.0289(12)
    O1W 0.0354(13) 0.0282(13) 0.081(2) -0.0065(10) -0.0024(13) -0.0316(13)
    C1 0.0268(14) 0.0211(14) 0.0332(16) -0.0069(12) 0.0025(13) -0.0144(13)
    C2 0.0261(14) 0.0222(15) 0.0346(17) -0.0057(12) 0.0007(13) -0.0141(13)
    C3 0.0279(15) 0.0267(16) 0.0335(17) -0.0065(12) 0.0017(14) -0.0168(14)
    C4 0.0305(16) 0.0252(16) 0.0348(17) -0.0075(13) 0.0022(14) -0.0136(14)
    C5 0.0310(16) 0.0248(17) 0.0439(19) -0.0053(13) -0.0010(15) -0.0207(16)
    C6 0.0412(18) 0.0315(17) 0.0328(17) -0.0113(15) 0.0043(15) -0.0125(15)
    C7 0.071(3) 0.052(3) 0.051(2) -0.034(2) 0.006(2) -0.017(2)
    O2W 0.0621(19) 0.105(3) 0.060(2) -0.0130(18) 0.0094(16) -0.057(2)
    O3W 0.408(19) 0.198(11) 0.139(9) -0.010(11) 0.100(11) -0.052(8)
_geom_special_details
;
All e.s.d.'s (except the e.s.d. in the dihedral angle between two l.s. planes)
are estimated using the full covariance matrix. The cell e.s.d.'s are taken
into account individually in the estimation of e.s.d.'s in distances, angles
and torsion angles; correlations between e.s.d.'s in cell parameters are only
used when they are defined by crystal symmetry. An approximate (isotropic)
treatment of cell e.s.d.'s is used for estimating e.s.d.'s involving l.s.
planes.
;
loop_
    _geom_bond_atom_site_label_1
    _geom_bond_atom_site_label_2
    _geom_bond_site_symmetry_2
    _geom_bond_distance
    _geom_bond_publ_flag
    Co1 O1 . 2.153(2) y
    Co1 O1 2_656 2.153(2) ?
    Co1 O1W 2_656 2.064(2) ?
    Co1 O1W . 2.064(2) y
    Co1 N2 . 2.123(2) y
    Co1 N2 2_656 2.123(2) ?
    N1 C3 . 1.355(4) ?
    N1 C2 . 1.367(4) ?
    N1 H1 . 0.8600 ?
    N2 C3 . 1.327(4) ?
    N2 C1 . 1.377(4) ?
    O1 C4 . 1.244(3) ?
    O2 C4 . 1.284(4) ?
    O3 C5 . 1.292(4) ?
    O3 H3 . 0.8500 ?
    O4 C5 . 1.222(4) ?
    O1W H1W . 0.8500 ?
    O1W H2W . 0.8499 ?
    C1 C2 . 1.371(4) ?
    C1 C4 . 1.464(4) ?
    C2 C5 . 1.481(4) ?
    C3 C6 . 1.478(4) ?
    C6 C7 . 1.523(5) ?
    C6 H6A . 0.9700 ?
    C6 H6B . 0.9700 ?
    C7 H7A . 0.9600 ?
    C7 H7B . 0.9600 ?
    C7 H7C . 0.9600 ?
    O2W H3W . 0.8500 ?
    O2W H4W . 0.8500 ?
    O2W H7W . 0.8500 ?
    O3W H5W . 0.8500 ?
    O3W H6W . 0.8500 ?
loop_
    _geom_angle_atom_site_label_1
    _geom_angle_atom_site_label_2
    _geom_angle_atom_site_label_3
    _geom_angle_site_symmetry_1
    _geom_angle_site_symmetry_3
    _geom_angle
    _geom_angle_publ_flag
    O1W Co1 O1W 2_656 . 180.0 ?
    O1W Co1 N2 2_656 . 90.68(9) ?
    O1W Co1 N2 . . 89.32(9) ?
    O1W Co1 N2 2_656 2_656 89.32(9) ?
    O1W Co1 N2 . 2_656 90.68(9) ?
    N2 Co1 N2 . 2_656 180.00(9) ?
    O1W Co1 O1 2_656 . 88.57(10) ?
    O1W Co1 O1 . . 91.43(10) ?
    N2 Co1 O1 . . 78.28(9) ?
    N2 Co1 O1 2_656 . 101.72(9) ?
    O1W Co1 O1 2_656 2_656 91.43(10) ?
    O1W Co1 O1 . 2_656 88.57(10) ?
    N2 Co1 O1 . 2_656 101.72(9) ?
    N2 Co1 O1 2_656 2_656 78.28(9) ?
    O1 Co1 O1 . 2_656 180.0 ?
    C3 N1 C2 . . 108.7(3) ?
    C3 N1 H1 . . 125.6 ?
    C2 N1 H1 . . 125.6 ?
    C3 N2 C1 . . 106.5(2) ?
    C3 N2 Co1 . . 142.7(2) ?
    C1 N2 Co1 . . 110.81(19) ?
    C4 O1 Co1 . . 114.8(2) ?
    C5 O3 H3 . . 107.5 ?
    Co1 O1W H1W . . 118.0 ?
    Co1 O1W H2W . . 124.7 ?
    H1W O1W H2W . . 113.4 ?
    C2 C1 N2 . . 109.5(3) ?
    C2 C1 C4 . . 132.4(3) ?
    N2 C1 C4 . . 118.0(2) ?
    N1 C2 C1 . . 105.4(3) ?
    N1 C2 C5 . . 122.2(3) ?
    C1 C2 C5 . . 132.4(3) ?
    N2 C3 N1 . . 109.9(3) ?
    N2 C3 C6 . . 126.0(3) ?
    N1 C3 C6 . . 124.1(3) ?
    O1 C4 O2 . . 122.9(3) ?
    O1 C4 C1 . . 118.1(3) ?
    O2 C4 C1 . . 119.0(3) ?
    O4 C5 O3 . . 124.3(3) ?
    O4 C5 C2 . . 120.1(3) ?
    O3 C5 C2 . . 115.7(3) ?
    C3 C6 C7 . . 112.2(3) ?
    C3 C6 H6A . . 109.2 ?
    C7 C6 H6A . . 109.2 ?
    C3 C6 H6B . . 109.2 ?
    C7 C6 H6B . . 109.2 ?
    H6A C6 H6B . . 107.9 ?
    C6 C7 H7A . . 109.5 ?
    C6 C7 H7B . . 109.5 ?
    H7A C7 H7B . . 109.5 ?
    C6 C7 H7C . . 109.5 ?
    H7A C7 H7C . . 109.5 ?
    H7B C7 H7C . . 109.5 ?
    H3W O2W H4W . . 110.3 ?
    H3W O2W H7W . . 109.4 ?
    H4W O2W H7W . . 66.5 ?
    H5W O3W H6W . . 109.4 ?
loop_
    _geom_torsion_atom_site_label_1
    _geom_torsion_atom_site_label_2
    _geom_torsion_atom_site_label_3
    _geom_torsion_atom_site_label_4
    _geom_torsion_site_symmetry_1
    _geom_torsion_site_symmetry_2
    _geom_torsion_site_symmetry_3
    _geom_torsion_site_symmetry_4
    _geom_torsion
    _geom_torsion_publ_flag
    O1W Co1 N2 C3 2_656 . . . 91.3(4) ?
    O1W Co1 N2 C3 . . . . -88.7(4) ?
    N2 Co1 N2 C3 2_656 . . . -10E1(10)
                                      ?
    O1 Co1 N2 C3 . . . . 179.7(4) ?
    O1 Co1 N2 C3 2_656 . . . -0.3(4) ?
    O1W Co1 N2 C1 2_656 . . . -89.5(2) ?
    O1W Co1 N2 C1 . . . . 90.5(2) ?
    N2 Co1 N2 C1 2_656 . . .  8E1(10)
                                     ?
    O1 Co1 N2 C1 . . . . -1.06(19) ?
    O1 Co1 N2 C1 2_656 . . . 178.94(19) ?
    O1W Co1 O1 C4 2_656 . . . 92.4(2) ?
    O1W Co1 O1 C4 . . . . -87.6(2) ?
    N2 Co1 O1 C4 . . . . 1.4(2) ?
    N2 Co1 O1 C4 2_656 . . . -178.6(2) ?
    O1 Co1 O1 C4 2_656 . . .  -14E1(10)
                                       ?
    C3 N2 C1 C2 . . . . 0.1(3) ?
    Co1 N2 C1 C2 . . . . -179.5(2) ?
    C3 N2 C1 C4 . . . . -179.7(3) ?
    Co1 N2 C1 C4 . . . . 0.8(3) ?
    C3 N1 C2 C1 . . . . 0.3(3) ?
    C3 N1 C2 C5 . . . . 178.3(3) ?
    N2 C1 C2 N1 . . . . -0.2(3) ?
    C4 C1 C2 N1 . . . . 179.5(3) ?
    N2 C1 C2 C5 . . . . -178.0(3) ?
    C4 C1 C2 C5 . . . . 1.8(6) ?
    C1 N2 C3 N1 . . . . 0.1(3) ?
    Co1 N2 C3 N1 . . . . 179.4(2) ?
    C1 N2 C3 C6 . . . . 177.5(3) ?
    Co1 N2 C3 C6 . . . . -3.2(6) ?
    C2 N1 C3 N2 . . . . -0.3(3) ?
    C2 N1 C3 C6 . . . . -177.7(3) ?
    Co1 O1 C4 O2 . . . . 178.6(2) ?
    Co1 O1 C4 C1 . . . . -1.4(4) ?
    C2 C1 C4 O1 . . . . -179.3(3) ?
    N2 C1 C4 O1 . . . . 0.4(4) ?
    C2 C1 C4 O2 . . . . 0.7(5) ?
    N2 C1 C4 O2 . . . . -179.5(3) ?
    N1 C2 C5 O4 . . . . -4.3(5) ?
    C1 C2 C5 O4 . . . . 173.2(3) ?
    N1 C2 C5 O3 . . . . 176.3(3) ?
    C1 C2 C5 O3 . . . . -6.3(5) ?
    N2 C3 C6 C7 . . . . -73.9(4) ?
    N1 C3 C6 C7 . . . . 103.1(4) ?
loop_
    _geom_hbond_atom_site_label_D
    _geom_hbond_atom_site_label_H
    _geom_hbond_atom_site_label_A
    _geom_hbond_site_symmetry_A
    _geom_hbond_distance_DH
    _geom_hbond_distance_HA
    _geom_hbond_distance_DA
    _geom_hbond_angle_DHA
    N1 H1 O2W 1_556 0.86 1.96 2.786(4) 160.0
    O3 H3 O2 . 0.85 1.63 2.471(3) 170.6
    O1W H1W O4 1_645 0.85 1.86 2.708(3) 172.9
    O1W H2W O3 2_666 0.85 1.94 2.763(3) 161.3
    O2W H3W O1 . 0.85 2.33 3.077(4) 146.8
    O2W H3W O3W . 0.85 2.44 3.091(3) 134.2
    O2W H4W O2W 2_565 0.85 2.04 2.883(6) 172.4
    O2W H7W O4 2_566 0.85 2.35 3.120(4) 151.0
    O3W H5W O2 2_665 0.85 2.37 3.040(2) 136.2
    O3W H6W O1 . 0.85 2.26 3.031(2) 150.7
    O3W H6W O2 . 0.85 2.43 3.040(2) 129.2
data_global
_journal_date_recd_electronic     2012-02-11
_journal_date_accepted     2012-02-28
_journal_name_full     'Acta Crystallographica, Section E'
_journal_year     2012
_journal_volume     68
_journal_issue      4
_journal_page_first     m373
_journal_page_last     m374
_journal_paper_category     QM
_journal_paper_doi     10.1107/S1600536812008902
_journal_coeditor_code     XU5468
_publ_contact_author_name     'Wen-Dong Song'
_publ_contact_author_address
;
College of Science, Guang Dong Ocean University,
Zhan Jiang 524088
People's Republic of China.
;
_publ_contact_author_email     songwd60@126.com
_publ_contact_author_fax     '86 0759 2383636'
_publ_contact_author_phone     '86 0759 2383559'
_publ_section_title
;\
Diaquabis(5-carboxy-2-ethyl-1<i>H</i>-imidazole-4-carboxylato-\k^2^<i>N</i>^3^,\
<i>O</i>^4^)cobalt(II) trihydrate
;
loop_
    _publ_author_name
    _publ_author_address
    'Dong-Liang Miao'
;
College of Food Science and Technology, Guangdong Ocean University
Zhanjiang 524088
People's Republic of China
;
    'Shi-Jie Li'
;
School of Environment Science and Engineering, Donghua University
Shanghai 200051
People's Republic of China
;
    'Wen-Dong Song'
;
College of Science, Guangdong Ocean University
Zhanjiang 524088
People's Republic of China
;
    'Shao-Wei Tong'
;
College of Food Science and Technology, Guangdong Ocean University
Zhanjiang 524088
People's Republic of China
;
    'Seik Weng Ng'
;
Department of Chemistry, University of Malaya
Kuala Lumpur 50603
Malaysia
Chemistry Department
Faculty of Science
King Abdulaziz University
PO Box 80203 Jeddah
Saudi Arabia
;
