# Supplementary material for: Diaqua­bis­(5-carb­oxy-2-ethyl-1H-imidazole-4-carboxyl­ato-κ2 N 3,O 4)cobalt(II) trihydrate
Source: Acta Crystallogr Sect E Struct Rep Online. 2012 Mar 3;68(Pt 4):m373–4. doi: 10.1107/S1600536812008902 (PMC3343793; doi:10.1107/S1600536812008902)
Supplement: Supplementary file 2 [file e-68-0m373-Isup2.hkl]

# 
# h,k,l, Fc-squared, Fo-squared, sigma(Fo-squared) and status flag 
# 
data_I
_shelx_title ' 1 in   P-1' 
_shelx_refln_list_code          4 
_shelx_F_calc_maximum      128.64 
_exptl_crystal_F_000       267.00 
_reflns_d_resolution_high  0.7703 
 
loop_ 
 _symmetry_equiv_pos_as_xyz 
 'x, y, z' 
 '-x, -y, -z' 
 
_cell_length_a     7.1615 
_cell_length_b     8.8729 
_cell_length_c     9.3815 
_cell_angle_alpha  66.060 
_cell_angle_beta   88.660 
_cell_angle_gamma  70.970 
 
_shelx_F_squared_multiplier     1.000 
 
loop_ 
 _refln_index_h 
 _refln_index_k 
 _refln_index_l 
 _refln_F_squared_calc 
 _refln_F_squared_meas 
 _refln_F_squared_sigma 
 _refln_observed_status 
   1   0   0     1059.81      905.70      6.16 o 
   2   0   0     1227.86     1243.32      7.41 o 
   3   0   0      625.13      595.76      4.66 o 
   4   0   0       77.96       97.64      2.60 o 
   5   0   0       35.99       40.70      3.26 o 
   6   0   0      231.63      234.34      4.76 o 
   7   0   0      113.79      123.12      4.21 o 
   8   0   0        2.85        6.05      3.68 o 
  -8   1   0        0.32        1.51      3.39 o 
  -7   1   0       30.58       37.86      3.71 o 
  -6   1   0       57.07       57.33      4.30 o 
  -5   1   0       91.78       93.18      4.11 o 
  -4   1   0      229.39      231.76      4.76 o 
  -3   1   0      374.78      355.68      4.90 o 
  -2   1   0      394.12      378.70      4.57 o 
  -1   1   0        2.74        0.84      2.25 o 
   1   1   0     2814.85     3237.18     42.79 o 
   2   1   0     3175.05     3482.50     24.36 o 
   3   1   0       87.74       70.80      1.74 o 
   4   1   0      556.57      540.12      5.00 o 
   5   1   0      225.65      230.05      3.62 o 
   6   1   0       57.60       64.74      3.36 o 
   7   1   0       18.59       21.28      4.38 o 
   8   1   0       63.28       59.83     14.45 o 
  -7   2   0       17.58       16.98      8.12 o 
  -6   2   0       34.78       36.87      3.79 o 
  -5   2   0      171.29      189.49      4.95 o 
  -4   2   0      566.27      586.82      7.76 o 
  -3   2   0       21.61       16.78      2.89 o 
  -2   2   0       42.59       31.59      4.58 o 
  -1   2   0     1032.42      920.90     11.15 o 
   0   2   0      303.00      232.86      4.44 o 
   1   2   0      462.99      415.35      4.76 o 
   2   2   0       98.89       96.40      2.92 o 
   3   2   0      158.12      170.85      2.76 o 
   4   2   0       20.60       24.00      2.06 o 
   5   2   0      218.32      214.44      4.82 o 
   6   2   0       94.53       97.93      3.90 o 
   7   2   0       82.44       91.85      7.05 o 
   8   2   0       26.92       26.05      7.58 o 
   9   2   0        3.69        3.38      4.00 o 
  -7   3   0       83.28       89.45      4.96 o 
  -6   3   0      111.36      120.06      7.58 o 
  -5   3   0       25.21       25.93      3.91 o 
  -4   3   0      247.42      248.06      6.08 o 
  -3   3   0      962.00      926.75     11.94 o 
  -2   3   0       43.29       38.00      4.75 o 
  -1   3   0        0.76        3.76      3.46 o 
   0   3   0     3678.50     3733.16     28.91 o 
   1   3   0       52.01       53.28      3.15 o 
   2   3   0        0.94        1.40      1.89 o 
   3   3   0      571.77      518.76      8.27 o 
   4   3   0      383.68      367.08      5.60 o 
   5   3   0       35.06       37.14      2.18 o 
   6   3   0        0.71        0.29      1.80 o 
   7   3   0       20.55       22.90      2.54 o 
   8   3   0       11.91       13.75      2.59 o 
   9   3   0        6.73        4.02      3.94 o 
  -6   4   0        0.22        0.78      3.80 o 
  -5   4   0       34.14       37.44      4.46 o 
  -4   4   0      252.53      273.29      6.05 o 
  -3   4   0      456.54      478.87     11.02 o 
  -2   4   0       76.69       85.95      6.30 o 
  -1   4   0      418.66      403.76      7.76 o 
   0   4   0      126.20      120.66      7.09 o 
   1   4   0      976.46      939.42     10.14 o 
   2   4   0      695.85      704.80      7.89 o 
   3   4   0      227.28      259.28      4.54 o 
   4   4   0     1007.36     1044.37     14.90 o 
   5   4   0       58.74       53.59      5.23 o 
   6   4   0       38.39       42.44      2.51 o 
   7   4   0       64.07       65.53      3.21 o 
   8   4   0       11.89       12.23      2.89 o 
   9   4   0        1.28       -0.07      2.56 o 
  -6   5   0       16.21        0.17      4.16 o 
  -5   5   0       31.30        5.22      5.43 o 
  -4   5   0        0.36        1.85      4.01 o 
  -3   5   0       26.34       24.38      5.56 o 
  -2   5   0      509.85      510.31     10.40 o 
  -1   5   0      641.67      631.58     10.68 o 
   0   5   0       31.24       32.59      6.42 o 
   1   5   0       10.07        3.84      3.66 o 
   2   5   0       21.74       32.95      3.72 o 
   3   5   0      126.22      105.67      4.14 o 
   4   5   0      680.45      665.94      8.43 o 
   5   5   0      749.86      775.42     13.46 o 
   6   5   0       13.81       19.46      2.71 o 
   7   5   0       10.69       13.37      2.87 o 
   8   5   0       94.27       97.38      4.97 o 
   9   5   0       19.17       11.26      3.00 o 
  -5   6   0       65.53       60.08     17.35 o 
  -4   6   0        8.69        9.27      4.85 o 
  -3   6   0        0.71        0.21      5.14 o 
  -2   6   0       67.66       62.67      7.12 o 
  -1   6   0       69.96       80.36      6.92 o 
   0   6   0      357.81      366.41      9.74 o 
   1   6   0       91.97      105.20      8.13 o 
   2   6   0       21.42       31.12      4.67 o 
   3   6   0        0.49       -0.56      3.18 o 
   4   6   0      174.47      165.51      6.09 o 
   5   6   0       63.76       58.32      9.10 o 
   6   6   0       14.27       11.34      5.08 o 
   7   6   0       74.00       75.65      3.45 o 
   8   6   0        5.05        3.74      2.63 o 
   9   6   0       13.37       18.66      7.74 o 
  -4   7   0       22.09       23.99      5.88 o 
  -3   7   0      116.63      126.96      8.19 o 
  -2   7   0       26.48       25.61      6.81 o 
  -1   7   0      150.66      159.52      8.85 o 
   0   7   0      550.32      515.40     10.27 o 
   1   7   0      216.06      196.05      8.28 o 
   2   7   0      113.02      108.03      6.15 o 
   3   7   0       25.56       27.89      5.41 o 
   4   7   0      413.70      421.64     11.00 o 
   5   7   0        0.44        0.77      3.43 o 
   6   7   0       27.70       40.34      6.26 o 
   7   7   0       47.49       53.86      5.79 o 
   8   7   0        4.66        9.81      5.44 o 
  -3   8   0       23.61       28.96      7.31 o 
  -2   8   0       26.12       30.69      7.71 o 
  -1   8   0       24.39       32.92      8.99 o 
   0   8   0       89.83       90.08      8.39 o 
   1   8   0      287.86      287.20     14.94 o 
   2   8   0      213.90      208.83     12.99 o 
   3   8   0      106.74      109.82      9.46 o 
   4   8   0       15.12        8.68     12.17 o 
   5   8   0      101.00      106.35      5.82 o 
   6   8   0        2.77        7.58     10.47 o 
   7   8   0        1.05        1.63      6.10 o 
   8   8   0       57.21       58.30      7.50 o 
  -1   9   0       10.25       14.51      8.69 o 
   0   9   0       28.71       26.59      7.62 o 
   1   9   0       26.90       24.14      6.94 o 
   2   9   0       33.16       45.25      6.82 o 
   3   9   0       27.34       32.40      6.83 o 
   4   9   0      138.54      134.04     10.33 o 
   5   9   0       62.56       70.22      9.21 o 
   6   9   0       18.10       16.87      9.06 o 
   7   9   0       18.50       16.30      8.46 o 
   1  10   0       30.07       31.31      9.38 o 
   2  10   0        0.24        1.32      7.46 o 
   3  10   0       48.95       67.36     13.56 o 
   4  10   0       52.64       55.96      8.53 o 
   5  10   0        0.68        3.57      6.61 o 
  -4 -10   1        7.75        9.15      7.56 o 
  -3 -10   1       16.24       15.56      7.88 o 
  -2 -10   1        5.75        1.79      7.55 o 
  -6  -9   1       12.38       -0.04      4.38 o 
  -5  -9   1       60.21       68.40      6.48 o 
  -4  -9   1       25.57       23.86      6.18 o 
  -3  -9   1       16.27       17.08      8.02 o 
  -2  -9   1       71.70       89.64     10.16 o 
  -1  -9   1       76.49       95.63      8.54 o 
   0  -9   1        1.53        2.23      9.30 o 
   1  -9   1       10.00       20.03      8.51 o 
  -7  -8   1        3.19        0.64      5.95 o 
  -6  -8   1        5.13       -1.48      6.64 o 
  -5  -8   1       85.01       87.73      7.00 o 
  -4  -8   1       40.77       31.20      5.41 o 
  -3  -8   1      120.83      122.84     11.68 o 
  -2  -8   1      135.28      127.62      9.46 o 
  -1  -8   1       38.18       13.87     16.55 o 
   0  -8   1       76.53       69.81     40.50 o 
   1  -8   1        3.36       10.67      7.32 o 
   2  -8   1        8.04        9.16     10.62 o 
  -8  -7   1       15.99       16.40      5.64 o 
  -7  -7   1       81.43       76.08      4.51 o 
  -6  -7   1      154.88      166.76      8.53 o 
  -5  -7   1        0.34       -1.30      4.10 o 
  -4  -7   1        8.10        4.63      4.17 o 
  -3  -7   1      209.47      217.70      6.80 o 
  -2  -7   1        2.53        5.70      4.86 o 
  -1  -7   1      165.62      166.73      7.31 o 
   0  -7   1      388.56      384.23      9.99 o 
   1  -7   1      154.16      164.27      8.53 o 
   2  -7   1       29.80       35.36      7.57 o 
   3  -7   1       63.78       76.08      9.06 o 
  -8  -6   1       16.04       14.01      4.60 o 
  -7  -6   1        3.99        5.48      3.76 o 
  -6  -6   1        0.66        0.68      4.25 o 
  -5  -6   1       59.71       60.39      3.99 o 
  -4  -6   1      181.80      196.18      6.29 o 
  -3  -6   1        1.33        5.26      5.08 o 
  -2  -6   1      278.59      269.03      9.76 o 
  -1  -6   1      111.74      115.18      6.32 o 
   0  -6   1       14.07       11.87      9.57 o 
   1  -6   1       31.11       28.17      6.78 o 
   2  -6   1      386.20      369.98     10.31 o 
   3  -6   1      215.11      227.52     10.18 o 
   4  -6   1        8.27        1.96      5.28 o 
  -9  -5   1       13.68        7.52      3.36 o 
  -8  -5   1      103.77       96.75      3.62 o 
  -7  -5   1       67.03       66.62      3.22 o 
  -6  -5   1        9.38       10.92      6.09 o 
  -5  -5   1      129.62      121.79      6.03 o 
  -4  -5   1      145.53      144.07      5.13 o 
  -3  -5   1      166.51      182.49      5.00 o 
  -2  -5   1        0.93        0.82      5.04 o 
  -1  -5   1       88.24       95.44      5.62 o 
   0  -5   1      256.59      266.40      8.66 o 
   1  -5   1        7.11        2.20      7.21 o 
   2  -5   1      179.50      209.40     11.30 o 
   3  -5   1      225.07      240.44     10.67 o 
   4  -5   1       35.04       40.22      5.14 o 
   5  -5   1        7.88        2.22      4.54 o 
  -9  -4   1        0.69        1.20      2.65 o 
  -8  -4   1       11.96        9.54      3.83 o 
  -7  -4   1       96.16      104.73      3.23 o 
  -6  -4   1      194.61      207.68      4.67 o 
  -5  -4   1        2.46        0.89      2.25 o 
  -4  -4   1      282.95      281.64      4.82 o 
  -3  -4   1     1816.06     1787.22     15.64 o 
  -2  -4   1      535.02      534.18      7.00 o 
  -1  -4   1      451.27      434.68      6.88 o 
   0  -4   1        1.44        4.47      4.11 o 
   1  -4   1        3.98       10.63      6.91 o 
   2  -4   1        3.00        1.72      7.10 o 
   3  -4   1      533.71      546.31     18.86 o 
   4  -4   1      312.46      331.36      7.40 o 
   5  -4   1        4.19        3.69      4.59 o 
   6  -4   1        2.52        0.52      4.05 o 
  -9  -3   1        6.95        2.47      2.95 o 
  -8  -3   1        7.84        3.64      2.73 o 
  -7  -3   1       13.61       16.31      2.70 o 
  -6  -3   1        0.43        2.25      2.27 o 
  -5  -3   1       73.55       75.47      2.92 o 
  -4  -3   1     1047.90     1074.56     14.11 o 
  -3  -3   1       19.14       20.38      2.46 o 
  -2  -3   1      719.12      689.00      7.70 o 
  -1  -3   1     2247.11     2283.69     25.88 o 
   0  -3   1     1248.88     1277.70     20.25 o 
   1  -3   1      198.59      192.88      5.98 o 
   2  -3   1      149.68      144.28      6.65 o 
   3  -3   1      270.07      272.40      8.39 o 
   4  -3   1       71.66       79.94      4.94 o 
   5  -3   1      146.98      156.32      5.39 o 
   6  -3   1       62.03       70.37      4.82 o 
   7  -3   1       31.75       25.02     13.20 o 
  -9  -2   1       40.18       40.81      4.91 o 
  -8  -2   1       53.28       56.04      4.24 o 
  -7  -2   1       86.36       92.09      4.27 o 
  -6  -2   1        2.19        0.74      1.88 o 
  -5  -2   1        4.99        6.84      1.81 o 
  -4  -2   1       97.40       82.98      2.28 o 
  -3  -2   1       75.33       74.55      2.81 o 
  -2  -2   1        0.99        1.18      1.92 o 
  -1  -2   1     2267.29     2264.47     17.28 o 
   0  -2   1      180.13      184.01      4.97 o 
   1  -2   1      289.27      285.63      6.04 o 
   2  -2   1     1490.58     1416.99     18.62 o 
   3  -2   1      140.54      141.45      6.47 o 
   4  -2   1       76.67       79.12      4.76 o 
   5  -2   1      147.34      139.68      5.07 o 
   6  -2   1       79.52       87.10      5.35 o 
   7  -2   1       34.92        0.35      5.34 o 
  -9  -1   1        9.18        6.33      6.83 o 
  -8  -1   1      127.03      136.92     12.78 o 
  -7  -1   1       33.69       35.55      4.84 o 
  -6  -1   1       18.46       20.33      3.68 o 
  -5  -1   1      323.31      332.93     10.15 o 
  -4  -1   1      711.97      770.69      9.14 o 
  -3  -1   1      278.57      263.21      3.74 o 
  -2  -1   1       29.10       16.33      1.41 o 
  -1  -1   1      168.94      132.59      3.00 o 
   0  -1   1       48.53       19.09      2.13 o 
   1  -1   1     2139.60     1944.88     16.81 o 
   2  -1   1      119.22      125.40      4.79 o 
   3  -1   1      336.54      340.91      7.13 o 
   4  -1   1      390.34      416.69      5.97 o 
   5  -1   1       42.55       30.72      3.44 o 
   6  -1   1       63.69       65.97      4.65 o 
   7  -1   1      169.58      176.62      5.04 o 
   8  -1   1        5.53        2.94      3.91 o 
  -8   0   1       33.61       34.17      4.78 o 
  -7   0   1      138.13      135.71      6.65 o 
  -6   0   1       78.78       88.19      3.05 o 
  -5   0   1       17.47       18.12      2.48 o 
  -4   0   1      617.91      586.05      5.05 o 
  -3   0   1      424.85      395.15      3.79 o 
  -2   0   1      566.40      595.65      4.15 o 
  -1   0   1       39.46       88.69      0.80 o 
   1   0   1     2358.27     2491.50     17.83 o 
   2   0   1       98.44       97.76      2.59 o 
   3   0   1       65.67       51.74      2.89 o 
   4   0   1        9.19        2.81      2.41 o 
   5   0   1       38.19       43.56      3.73 o 
   6   0   1       28.83       38.72      5.03 o 
   7   0   1      111.60      113.99      4.62 o 
   8   0   1       29.30        8.13      7.16 o 
  -8   1   1        5.77        5.21      3.75 o 
  -7   1   1       13.42       17.95      4.37 o 
  -6   1   1        0.40       -0.83      2.56 o 
  -5   1   1      244.09      253.31      4.57 o 
  -4   1   1      835.47      880.29      6.75 o 
  -3   1   1      656.73      670.83      5.33 o 
  -2   1   1       37.78       47.46      2.12 o 
  -1   1   1       98.05       52.66      1.41 o 
   1   1   1     1342.03     1166.01     12.74 o 
   2   1   1    16547.55    18521.00    168.83 o 
   3   1   1     2194.31     2275.42     12.77 o 
   4   1   1       11.27        8.66      1.72 o 
   5   1   1       10.30        9.24      2.87 o 
   6   1   1       46.02       47.78      2.88 o 
   7   1   1       65.38       64.25      3.95 o 
   8   1   1       47.13       42.40      4.11 o 
  -8   2   1      109.76      112.46      6.08 o 
  -7   2   1       14.86       13.31      3.91 o 
  -6   2   1        3.01        3.98      3.47 o 
  -5   2   1       54.78       52.91      3.60 o 
  -4   2   1      125.14      128.35      4.40 o 
  -3   2   1      330.96      307.08      4.77 o 
  -2   2   1      291.64      256.11      3.70 o 
  -1   2   1       20.57        7.77      2.41 o 
   0   2   1        2.11        1.64      2.15 o 
   1   2   1      437.94      463.32      4.86 o 
   2   2   1     1586.19     1605.33     18.09 o 
   3   2   1     3146.40     3138.28     70.79 o 
   4   2   1     2584.02     2594.83     38.24 o 
   5   2   1       13.67       15.55      2.32 o 
   6   2   1       69.18       77.63      3.35 o 
   7   2   1      177.62      202.90     15.66 o 
   8   2   1       15.01       17.52      8.42 o 
   9   2   1        0.46       -0.57      8.72 o 
  -7   3   1       54.41       41.70     13.99 o 
  -6   3   1      119.37      128.92      5.78 o 
  -5   3   1        3.30        5.10      3.25 o 
  -4   3   1      290.93      289.24      5.50 o 
  -3   3   1      884.55      889.95      9.02 o 
  -2   3   1      316.76      323.92      5.06 o 
  -1   3   1      133.32      161.47      4.09 o 
   0   3   1     1426.46     1248.90     12.09 o 
   1   3   1      150.17      132.34      5.67 o 
   2   3   1        2.23        3.05      2.02 o 
   3   3   1      910.48      914.13     12.47 o 
   4   3   1       67.10       70.61      2.36 o 
   5   3   1       64.37       66.77      2.27 o 
   6   3   1       13.92       18.36      2.49 o 
   7   3   1       64.13       62.12      5.71 o 
   8   3   1       52.64       52.98      4.89 o 
   9   3   1       13.09        0.10      4.17 o 
  -7   4   1       18.68        0.98      3.85 o 
  -6   4   1        2.93        0.27      3.62 o 
  -5   4   1      100.65      101.61      4.75 o 
  -4   4   1      333.11      340.67      7.58 o 
  -3   4   1      380.67      369.11      6.28 o 
  -2   4   1       24.31       22.39      3.58 o 
  -1   4   1     1213.42     1170.56     14.34 o 
   0   4   1     1338.25     1305.43     15.83 o 
   1   4   1       50.65       55.19      3.28 o 
   2   4   1      852.33      822.72      8.59 o 
   3   4   1      275.12      272.89      4.62 o 
   4   4   1       55.11       45.50      4.21 o 
   5   4   1       66.32       75.69      2.97 o 
   6   4   1      107.05      116.80      3.21 o 
   7   4   1       25.49       25.08      4.17 o 
   8   4   1        3.71        3.70      2.94 o 
   9   4   1        1.87       -0.67      5.32 o 
  -6   5   1        0.94        0.58      5.30 o 
  -5   5   1        0.43        2.66      5.07 o 
  -4   5   1       23.02       32.15      4.42 o 
  -3   5   1      181.05      179.92      5.56 o 
  -2   5   1      271.83      286.12      7.73 o 
  -1   5   1      617.44      640.24      9.77 o 
   0   5   1      329.00      337.28      7.47 o 
   1   5   1      591.50      572.45      7.84 o 
   2   5   1        4.91        2.43      2.82 o 
   3   5   1      488.71      495.64      7.67 o 
   4   5   1      488.43      503.25     10.24 o 
   5   5   1      144.70      141.66      6.22 o 
   6   5   1      139.06      146.94      3.82 o 
   7   5   1       35.94       37.69      2.51 o 
   8   5   1       34.33       35.72      3.43 o 
   9   5   1        4.26        0.06      4.25 o 
  -5   6   1       33.75       23.37      9.28 o 
  -4   6   1       77.24       89.95      5.43 o 
  -3   6   1       16.71       12.06      4.42 o 
  -2   6   1       46.92       45.81      6.03 o 
  -1   6   1       24.95       20.14      5.35 o 
   0   6   1     1118.06     1106.87     21.92 o 
   1   6   1      582.64      578.25      9.03 o 
   2   6   1       37.88       36.25      5.34 o 
   3   6   1        0.62       -0.33      3.73 o 
   4   6   1        2.22        2.50      3.21 o 
   5   6   1      152.05      146.55      7.17 o 
   6   6   1       80.36       83.43      3.39 o 
   7   6   1      217.00      227.22      5.02 o 
   8   6   1       36.97       40.50      3.82 o 
   9   6   1        0.36        2.24      4.35 o 
  -4   7   1      136.75      147.21      6.69 o 
  -3   7   1      275.17      289.79      7.44 o 
  -2   7   1        0.40       -0.04      3.72 o 
  -1   7   1        5.69        3.45      5.19 o 
   0   7   1      164.36      161.62      7.04 o 
   1   7   1      126.24      125.73      6.32 o 
   2   7   1      145.58      168.89      6.39 o 
   3   7   1       28.91       40.57      8.51 o 
   4   7   1       96.96       86.52      5.08 o 
   5   7   1        1.39        3.75      5.54 o 
   6   7   1        7.45        7.13      5.65 o 
   7   7   1       57.11       49.16     15.18 o 
   8   7   1       31.16       26.42     10.38 o 
  -3   8   1       48.23       45.78      6.03 o 
  -2   8   1       22.78       23.02      5.47 o 
  -1   8   1      126.35      127.56      7.67 o 
   0   8   1       50.47       50.71      6.96 o 
   1   8   1      281.13      286.57     10.73 o 
   2   8   1      312.87      296.99      8.12 o 
   3   8   1       63.97       64.96      5.68 o 
   4   8   1        2.42        2.90      4.33 o 
   5   8   1       26.00       35.66      5.57 o 
   6   8   1       42.73       53.46      7.39 o 
   7   8   1        8.40        9.08      3.39 o 
   8   8   1       26.07       26.22      5.83 o 
  -2   9   1       12.44       14.45      6.04 o 
  -1   9   1       10.80       18.95      7.17 o 
   0   9   1       53.94       53.63      7.36 o 
   1   9   1       79.78       85.59      7.48 o 
   2   9   1       37.31       52.44      6.61 o 
   3   9   1      114.93      124.22     11.24 o 
   4   9   1      299.45      293.45      8.50 o 
   5   9   1       48.52       52.66     10.58 o 
   6   9   1        4.55        0.87     11.11 o 
   7   9   1       70.72       81.98      9.48 o 
   0  10   1       25.16        9.40     12.08 o 
   1  10   1       57.56       63.22      8.23 o 
   2  10   1        1.65        4.15      7.03 o 
   3  10   1        8.37        6.58      6.43 o 
   4  10   1       97.57      112.30      7.87 o 
   5  10   1       12.42       10.09      9.27 o 
   6  10   1       34.19       -2.12      9.56 o 
  -5  -9   2       14.00        0.24      4.85 o 
  -4  -9   2       38.02        0.13      6.52 o 
  -3  -9   2        2.71       -0.61      5.74 o 
  -2  -9   2        7.29        3.73      6.73 o 
  -1  -9   2       61.56       49.46     32.86 o 
  -7  -8   2       16.98        0.11      5.99 o 
  -6  -8   2        0.90        0.02      3.63 o 
  -5  -8   2       51.89       55.07      5.48 o 
  -4  -8   2       59.15       67.34      5.86 o 
  -3  -8   2       19.28       25.49      5.75 o 
  -2  -8   2       33.50       32.34     13.52 o 
  -1  -8   2        0.40        0.06      5.05 o 
   0  -8   2       40.93        0.00      7.09 o 
   1  -8   2       36.26       11.26     19.40 o 
  -8  -7   2        6.18        2.24      4.00 o 
  -7  -7   2       94.17       88.50      7.55 o 
  -6  -7   2      161.85      166.84      8.68 o 
  -5  -7   2       42.09       43.10      5.67 o 
  -4  -7   2        0.32        0.26      4.50 o 
  -3  -7   2       44.91       49.05      5.29 o 
  -2  -7   2       68.14       66.34      7.01 o 
  -1  -7   2      277.23      247.92      8.64 o 
   0  -7   2       88.98       71.00      7.46 o 
   1  -7   2       14.74        3.13      6.69 o 
   2  -7   2       61.26       70.51     10.42 o 
   3  -7   2       10.00        8.66      8.44 o 
  -8  -6   2        1.60        1.93      3.43 o 
  -7  -6   2        1.91        1.09      3.62 o 
  -6  -6   2        4.75        4.47      4.74 o 
  -5  -6   2      358.32      373.92      6.96 o 
  -4  -6   2      430.83      430.98     13.06 o 
  -3  -6   2       33.95       22.24      4.91 o 
  -2  -6   2       29.89       39.49      5.23 o 
  -1  -6   2      301.98      307.75      8.36 o 
   0  -6   2       11.51       16.76      6.18 o 
   1  -6   2      101.62      106.32     13.25 o 
   2  -6   2      190.35      174.49      9.37 o 
   3  -6   2      164.77      164.00      9.55 o 
   4  -6   2       17.10       14.70      6.57 o 
  -8  -5   2       31.08       35.81      4.45 o 
  -7  -5   2       19.32       23.81      2.76 o 
  -6  -5   2        5.89       10.53      3.04 o 
  -5  -5   2       91.01       92.67      3.83 o 
  -4  -5   2        0.54        1.14      3.61 o 
  -3  -5   2       14.11       15.90      4.00 o 
  -2  -5   2      346.87      344.20      8.44 o 
  -1  -5   2        7.65        6.91      4.71 o 
   0  -5   2      327.81      340.59      9.00 o 
   1  -5   2       42.31       42.63      7.20 o 
   2  -5   2       14.10       11.88      6.76 o 
   3  -5   2       65.51       66.01      7.77 o 
   4  -5   2      202.96      209.71      6.80 o 
   5  -5   2       45.82       40.02     13.13 o 
  -9  -4   2       21.43       10.49      4.86 o 
  -8  -4   2        2.62        3.34      2.58 o 
  -7  -4   2       21.64       26.26      2.93 o 
  -6  -4   2      222.82      239.75      4.25 o 
  -5  -4   2      235.92      228.19      6.37 o 
  -4  -4   2       49.83       55.97      3.04 o 
  -3  -4   2      320.85      356.83      7.50 o 
  -2  -4   2       28.21       21.68     10.41 o 
  -1  -4   2      326.44      338.84      7.89 o 
   0  -4   2       81.20       80.05      6.14 o 
   1  -4   2        0.67        1.27      5.40 o 
   2  -4   2       80.34       84.77      9.10 o 
   3  -4   2       43.22       53.02      8.90 o 
   4  -4   2       50.65       68.33     10.14 o 
   5  -4   2       54.42       64.61      5.24 o 
   6  -4   2       41.33       38.70     12.06 o 
  -9  -3   2        7.43        6.22      2.75 o 
  -8  -3   2       32.57       37.57      2.69 o 
  -7  -3   2        0.87        0.52      2.93 o 
  -6  -3   2       43.89       47.69      2.67 o 
  -5  -3   2      281.23      294.40      4.89 o 
  -4  -3   2      596.10      580.68      9.25 o 
  -3  -3   2        8.06        1.28      1.79 o 
  -2  -3   2      124.00      108.37      3.33 o 
  -1  -3   2     2241.02     2376.03     20.36 o 
   0  -3   2     1713.71     1732.83     28.36 o 
   1  -3   2       70.90       62.94      7.20 o 
   2  -3   2       74.66       79.52      7.20 o 
   3  -3   2      124.74      140.16      9.35 o 
   4  -3   2        6.23       10.69      4.01 o 
   5  -3   2       73.30       78.95      5.43 o 
   6  -3   2      166.27      177.05      6.57 o 
  -9  -2   2       37.63       25.09      7.51 o 
  -8  -2   2       69.08       66.16      3.01 o 
  -7  -2   2       30.69       31.87      2.43 o 
  -6  -2   2        3.39        2.42      1.96 o 
  -5  -2   2       34.98       37.15      2.96 o 
  -4  -2   2       82.32      100.84      3.23 o 
  -3  -2   2      119.81      138.08      2.41 o 
  -2  -2   2      922.53      864.49     11.09 o 
  -1  -2   2      607.13      541.13      6.81 o 
   0  -2   2     1734.28     1718.97     18.28 o 
   1  -2   2      514.24      528.84      8.31 o 
   2  -2   2      989.98      963.39     16.21 o 
   3  -2   2      258.39      282.67     10.08 o 
   4  -2   2       21.84       32.09      3.98 o 
   5  -2   2       40.19       43.92      4.31 o 
   6  -2   2       51.66       51.02      5.34 o 
   7  -2   2       73.31       73.78      4.95 o 
  -8  -1   2       32.61       34.86      2.76 o 
  -7  -1   2      161.55      166.05      3.91 o 
  -6  -1   2      153.50      152.29      3.38 o 
  -5  -1   2       87.38       84.83      2.30 o 
  -4  -1   2       38.63       35.39      1.81 o 
  -3  -1   2       24.01       19.02      1.47 o 
  -2  -1   2     1096.70     1121.95      9.40 o 
  -1  -1   2     1196.21     1258.48     10.12 o 
   0  -1   2      856.29      953.60     14.03 o 
   1  -1   2       28.47       35.66      5.34 o 
   2  -1   2      282.93      267.09      6.52 o 
   3  -1   2      187.38      185.40      6.84 o 
   4  -1   2      334.06      328.42      5.90 o 
   5  -1   2       16.58       17.70      4.58 o 
   6  -1   2       36.79       37.72      4.78 o 
   7  -1   2       52.14       45.15     13.94 o 
  -8   0   2       29.95       35.79      5.69 o 
  -7   0   2       49.33       48.07      3.23 o 
  -6   0   2      281.52      286.30      5.65 o 
  -5   0   2       47.50       50.51      2.80 o 
  -4   0   2      375.34      369.35      4.27 o 
  -3   0   2      964.04      949.27      8.47 o 
  -2   0   2      508.68      496.03      3.10 o 
  -1   0   2     1081.18      947.27      9.64 o 
   0   0   2     1003.55      775.98      7.74 o 
   1   0   2       53.48       62.04      4.27 o 
   2   0   2        1.63        1.29      3.89 o 
   3   0   2     1425.99     1392.65     48.31 o 
   4   0   2        0.90        1.74      2.46 o 
   5   0   2       26.00       27.93      2.88 o 
   6   0   2      108.88      111.38      4.57 o 
   7   0   2        4.05        6.69      2.92 o 
   8   0   2       10.32        3.97      3.36 o 
  -8   1   2       19.20        0.25      3.28 o 
  -7   1   2       79.37       84.88      5.24 o 
  -6   1   2        5.40        7.43      2.72 o 
  -5   1   2      451.67      437.00      4.68 o 
  -4   1   2     1107.68     1103.62      7.59 o 
  -3   1   2       85.14      102.43      2.41 o 
  -2   1   2      175.20      185.61      2.17 o 
  -1   1   2     4222.51     4809.75    137.86 o 
   0   1   2      311.45      409.66      3.88 o 
   1   1   2      169.74      115.80      3.64 o 
   2   1   2     4375.03     4524.76     33.42 o 
   3   1   2      673.53      651.40      5.66 o 
   4   1   2       25.48       19.92      2.01 o 
   5   1   2       11.43       13.09      2.00 o 
   6   1   2        6.36        5.41      2.20 o 
   7   1   2       52.44       53.85      4.26 o 
   8   1   2       18.54       -0.03      4.02 o 
  -8   2   2       13.92        0.18      2.86 o 
  -7   2   2       80.23       84.69      3.78 o 
  -6   2   2        0.41       -0.01      3.11 o 
  -5   2   2        5.38        8.68      2.69 o 
  -4   2   2       89.41       91.68      3.04 o 
  -3   2   2      691.44      688.55      7.76 o 
  -2   2   2      579.35      550.23      4.47 o 
  -1   2   2     2896.01     2960.64     56.83 o 
   0   2   2      125.46       86.08      1.71 o 
   1   2   2       16.88       34.96      1.84 o 
   2   2   2       18.99       20.74      5.35 o 
   3   2   2      944.92      997.77     18.50 o 
   4   2   2     4723.24     4830.97     54.15 o 
   5   2   2      270.07      269.58      4.36 o 
   6   2   2        7.10        6.69      2.41 o 
   7   2   2        3.56        7.17      8.68 o 
   8   2   2        9.00        9.06      9.25 o 
  -7   3   2        0.48        0.57      3.75 o 
  -6   3   2      195.72      205.09      5.16 o 
  -5   3   2       40.90       43.30      3.80 o 
  -4   3   2       10.01       10.51      3.66 o 
  -3   3   2       52.75       39.80      3.58 o 
  -2   3   2      113.30      107.78      5.07 o 
  -1   3   2       77.87       67.20      2.51 o 
   0   3   2      982.32      958.52      7.16 o 
   1   3   2      247.88      261.43      4.10 o 
   2   3   2      734.93      781.53     12.40 o 
   3   3   2      439.07      420.73      4.16 o 
   4   3   2       23.51       22.41      1.72 o 
   5   3   2      300.76      292.35      6.41 o 
   6   3   2      525.69      550.38     14.90 o 
   7   3   2       40.87       54.45      9.44 o 
   8   3   2        1.51        1.21     12.93 o 
   9   3   2       14.67        1.21      9.48 o 
  -7   4   2       82.34       89.18      5.20 o 
  -6   4   2        3.41        1.89      3.22 o 
  -5   4   2      118.46      131.86      4.49 o 
  -4   4   2      518.95      546.65      7.72 o 
  -3   4   2        1.13        0.55      3.32 o 
  -2   4   2      283.98      277.64      5.20 o 
  -1   4   2     1754.37     1761.97     12.57 o 
   0   4   2      682.07      713.26      8.46 o 
   1   4   2      152.96      175.79      4.27 o 
   2   4   2      197.45      175.47      3.87 o 
   3   4   2      128.80      138.25      5.16 o 
   4   4   2      192.48      194.95      2.91 o 
   5   4   2       24.60       27.16      4.52 o 
   6   4   2        6.99        7.35      1.90 o 
   7   4   2      149.32      155.06      5.90 o 
   8   4   2        7.25        1.81      4.19 o 
   9   4   2        1.06        0.45      5.94 o 
  -6   5   2        1.19        1.16      3.68 o 
  -5   5   2       26.89       36.36      4.63 o 
  -4   5   2       56.65       65.00      5.51 o 
  -3   5   2      377.16      360.45      6.87 o 
  -2   5   2      170.56      166.50      4.74 o 
  -1   5   2      407.98      385.05      6.26 o 
   0   5   2      534.89      521.94      7.40 o 
   1   5   2      947.35      889.26      9.61 o 
   2   5   2       96.58       81.40      3.57 o 
   3   5   2      178.87      175.38      4.45 o 
   4   5   2      610.07      582.46     10.96 o 
   5   5   2        0.93        1.59      1.42 o 
   6   5   2       55.66       57.22      2.14 o 
   7   5   2       52.83       53.92      4.29 o 
   8   5   2       15.28        7.69      9.25 o 
   9   5   2        4.84       -0.23      4.34 o 
  -5   6   2        1.07        1.31      3.94 o 
  -4   6   2        5.65        8.49      4.90 o 
  -3   6   2       15.48       21.04      4.21 o 
  -2   6   2       18.66       23.66      4.59 o 
  -1   6   2      101.58       97.80      5.54 o 
   0   6   2      990.32      968.32     11.86 o 
   1   6   2      692.06      721.83      9.63 o 
   2   6   2        1.06        4.30      3.48 o 
   3   6   2      659.14      643.42     10.22 o 
   4   6   2       96.98       99.00      6.67 o 
   5   6   2       23.16       18.73      5.31 o 
   6   6   2      127.79      138.55      5.20 o 
   7   6   2      125.46      114.60      5.91 o 
   8   6   2       38.51       20.38     19.74 o 
   9   6   2        3.19        1.94      5.37 o 
  -4   7   2      170.39      184.93      7.36 o 
  -3   7   2      124.38      126.84      6.89 o 
  -2   7   2       18.59       17.10      4.94 o 
  -1   7   2       42.32       31.96      5.28 o 
   0   7   2        3.33        3.67      4.59 o 
   1   7   2        7.10        5.26      4.36 o 
   2   7   2      568.60      561.55     19.58 o 
   3   7   2      596.76      583.68      9.74 o 
   4   7   2      100.23      114.03      5.18 o 
   5   7   2        7.52        2.62      5.42 o 
   6   7   2        0.31        1.67      8.23 o 
   7   7   2       67.37       64.54      4.71 o 
   8   7   2       44.77       48.95      5.91 o 
  -3   8   2      124.48      136.88      8.56 o 
  -2   8   2       81.38       95.81      6.32 o 
  -1   8   2      358.97      363.99     17.25 o 
   0   8   2       65.42       64.43      6.16 o 
   1   8   2       27.83       21.52      5.22 o 
   2   8   2       18.98       21.24      5.73 o 
   3   8   2      242.58      228.28      6.95 o 
   4   8   2      119.29      120.44      9.46 o 
   5   8   2        6.13       -0.30      5.65 o 
   6   8   2       26.51        1.37      6.10 o 
   7   8   2        0.52        0.49      2.54 o 
   8   8   2       13.43        7.76      8.78 o 
  -2   9   2       40.22       31.01     10.86 o 
  -1   9   2       36.28       39.97      5.56 o 
   0   9   2      101.00       99.81      8.18 o 
   1   9   2      134.67      136.09      7.40 o 
   2   9   2        9.11       11.49      5.55 o 
   3   9   2      179.77      183.52     15.26 o 
   4   9   2      249.21      246.49     11.87 o 
   5   9   2       43.57       51.83      5.70 o 
   6   9   2       16.90       -0.72     10.77 o 
   7   9   2       14.52       -1.40      7.13 o 
  -1  10   2        2.47        2.44      5.70 o 
   0  10   2       55.25       27.80     24.97 o 
   1  10   2       14.78       12.85     16.13 o 
   2  10   2       25.78       17.48     19.62 o 
   3  10   2       44.99       46.49      7.95 o 
   4  10   2       62.30       77.45      8.76 o 
   5  10   2       69.91       53.64     31.49 o 
   6  10   2       63.57       73.98     10.96 o 
   2  11   2        5.81        5.53     11.24 o 
   3  11   2       33.90       35.86     12.48 o 
   4  11   2       14.24        9.03     11.30 o 
  -3  -9   3       16.50        0.21      5.89 o 
  -6  -8   3       23.07       -0.38      5.27 o 
  -5  -8   3        8.34        0.19      4.70 o 
  -4  -8   3        4.38        0.10      4.14 o 
  -3  -8   3       13.68        9.81      9.57 o 
  -2  -8   3       33.88       35.61     24.36 o 
  -1  -8   3        0.27       -0.06      5.27 o 
   0  -8   3        8.46        0.33      6.70 o 
  -7  -7   3       25.94       25.29     10.31 o 
  -6  -7   3       62.68       59.82      4.64 o 
  -5  -7   3       32.64       31.10      4.51 o 
  -4  -7   3       13.45        9.42      8.13 o 
  -3  -7   3       65.18       70.50      5.86 o 
  -2  -7   3       39.38       21.66     15.83 o 
  -1  -7   3       76.79       85.49      8.74 o 
   0  -7   3       22.00       -0.23      7.46 o 
   1  -7   3       12.31       -0.01      5.86 o 
   2  -7   3       56.22       75.28     10.13 o 
  -8  -6   3        0.32        0.37      3.01 o 
  -7  -6   3        1.67        7.51      4.70 o 
  -6  -6   3        8.91       10.43      5.31 o 
  -5  -6   3      205.75      202.77      6.38 o 
  -4  -6   3      507.05      503.99     33.05 o 
  -3  -6   3       12.22       14.81      4.27 o 
  -2  -6   3        5.42        3.63      4.50 o 
  -1  -6   3      230.48      228.49      8.97 o 
   0  -6   3       32.08       19.37     14.92 o 
   1  -6   3      103.80       97.21      8.35 o 
   2  -6   3      119.18      116.12      9.42 o 
   3  -6   3       20.72       13.55     15.24 o 
  -8  -5   3       10.54        6.81      3.75 o 
  -7  -5   3        2.20        1.01      2.32 o 
  -6  -5   3        1.26       -3.11      3.11 o 
  -5  -5   3        0.39        1.41      2.56 o 
  -4  -5   3       53.08       51.94      3.76 o 
  -3  -5   3      327.74      349.45      7.78 o 
  -2  -5   3      701.02      747.03     12.11 o 
  -1  -5   3        2.23        4.86      5.05 o 
   0  -5   3        8.67       10.60      6.90 o 
   1  -5   3      134.07      141.34      8.32 o 
   2  -5   3       46.13       62.91      8.06 o 
   3  -5   3       71.65       78.18      8.42 o 
   4  -5   3       55.21       31.18     25.04 o 
  -8  -4   3       37.21       23.11     16.48 o 
  -7  -4   3       12.27       13.16      2.38 o 
  -6  -4   3       13.87       13.58      2.88 o 
  -5  -4   3      159.98      178.40      6.10 o 
  -4  -4   3       52.16       59.09      3.94 o 
  -3  -4   3        1.46        0.39      2.73 o 
  -2  -4   3        3.92        1.99      3.76 o 
  -1  -4   3      152.92      155.25      8.30 o 
   0  -4   3      122.93      123.76      8.02 o 
   1  -4   3        5.32        4.72      6.15 o 
   2  -4   3      296.72      298.81      9.99 o 
   3  -4   3       29.73       31.35     10.69 o 
   4  -4   3        4.15        3.19      6.58 o 
   5  -4   3       13.73        5.18      5.89 o 
  -8  -3   3       91.08       82.31      2.95 o 
  -7  -3   3       83.54       88.15      3.03 o 
  -6  -3   3        1.68        1.87      1.96 o 
  -5  -3   3      117.97      114.55      4.41 o 
  -4  -3   3      864.60      920.29      9.01 o 
  -3  -3   3       89.16       98.26      3.11 o 
  -2  -3   3      108.65      105.25      4.56 o 
  -1  -3   3     1042.74     1041.95     11.39 o 
   0  -3   3        1.14        4.76      4.51 o 
   1  -3   3      113.42      117.60      7.39 o 
   2  -3   3       76.99       86.79      9.31 o 
   3  -3   3       19.40       27.80      7.22 o 
   4  -3   3       18.74       18.89      7.02 o 
   5  -3   3        1.91        1.91      5.60 o 
   6  -3   3       31.79       -0.26      6.50 o 
  -8  -2   3       44.74       45.27      3.97 o 
  -7  -2   3        5.54        6.61      2.02 o 
  -6  -2   3       44.65       48.13      2.16 o 
  -5  -2   3       85.33       82.66      2.58 o 
  -4  -2   3      161.29      145.89      3.92 o 
  -3  -2   3      308.32      307.08      4.26 o 
  -2  -2   3     1151.98     1142.69     11.20 o 
  -1  -2   3        1.83        3.16      3.18 o 
   0  -2   3      365.41      334.03      7.47 o 
   1  -2   3     1092.86     1060.68     12.62 o 
   2  -2   3      594.06      592.90     12.43 o 
   3  -2   3      243.91      238.35     10.48 o 
   4  -2   3       22.72       17.23      7.98 o 
   5  -2   3        0.41        0.15      3.21 o 
   6  -2   3       26.89       28.78      9.10 o 
   7  -2   3       43.56       48.35     11.72 o 
  -8  -1   3       18.91       11.24      4.08 o 
  -7  -1   3       66.50       65.05      3.27 o 
  -6  -1   3       78.48       80.62      2.44 o 
  -5  -1   3      273.05      288.73      3.63 o 
  -4  -1   3       30.63       25.29      1.25 o 
  -3  -1   3        4.25        9.09      1.97 o 
  -2  -1   3      342.33      316.13      3.38 o 
  -1  -1   3      410.65      401.44      5.54 o 
   0  -1   3      973.88      927.27     10.20 o 
   1  -1   3      332.85      290.22     11.03 o 
   2  -1   3      619.67      602.10      9.45 o 
   3  -1   3      463.91      481.01     17.20 o 
   4  -1   3      420.49      440.34     10.41 o 
   5  -1   3        4.08        6.55      4.10 o 
   6  -1   3       10.37        7.62      4.74 o 
   7  -1   3       31.81       31.94     10.55 o 
  -8   0   3       10.89        3.04      2.52 o 
  -7   0   3        0.34        0.93      1.72 o 
  -6   0   3       41.74       46.45      3.22 o 
  -5   0   3      382.42      381.45      3.73 o 
  -4   0   3      895.37      851.35      6.47 o 
  -3   0   3       58.70       58.09      0.89 o 
  -2   0   3      330.25      332.66      3.07 o 
  -1   0   3      207.26      190.79      3.07 o 
   0   0   3      175.76      169.44      4.25 o 
   1   0   3        1.87        1.54      3.82 o 
   2   0   3      450.80      425.24      7.35 o 
   3   0   3      788.94      746.47     18.60 o 
   4   0   3       29.34       31.21      2.82 o 
   5   0   3       25.96       26.07      2.89 o 
   6   0   3      217.19      229.64      5.88 o 
   7   0   3        8.65        7.58      4.25 o 
   8   0   3        0.34       -1.68      6.80 o 
  -8   1   3       20.67       -0.04      4.82 o 
  -7   1   3       20.80        4.87      6.33 o 
  -6   1   3       78.94       80.55      3.63 o 
  -5   1   3      149.82      160.50      4.52 o 
  -4   1   3      842.10      910.87      6.46 o 
  -3   1   3      206.92      187.38      2.66 o 
  -2   1   3      178.27      152.59      3.39 o 
  -1   1   3     1223.16     1160.95      8.27 o 
   0   1   3     4498.77     4671.47     33.84 o 
   1   1   3       39.40       53.70      3.73 o 
   2   1   3       28.99       14.99     10.90 o 
   3   1   3      596.94      622.76      9.02 o 
   4   1   3        9.18        2.09      2.41 o 
   5   1   3       88.11       89.35      2.87 o 
   6   1   3       52.10       57.12      2.73 o 
   7   1   3       30.23       24.17      8.14 o 
   8   1   3        9.47        2.69     11.34 o 
  -8   2   3        1.04       -0.04      5.08 o 
  -7   2   3        3.52       -0.27      2.15 o 
  -6   2   3        5.85        2.03      2.87 o 
  -5   2   3      307.70      310.46      4.78 o 
  -4   2   3       90.84       82.28      2.60 o 
  -3   2   3      738.77      710.79      5.15 o 
  -2   2   3     1246.78     1315.62      7.55 o 
  -1   2   3        4.37        4.61      1.06 o 
   0   2   3      407.77      439.55      4.28 o 
   1   2   3     1224.71     1227.57     10.46 o 
   3   2   3       83.97       71.07      0.93 o 
   4   2   3     1020.42     1037.72     17.38 o 
   5   2   3      144.03      143.60      3.14 o 
   6   2   3       29.85       37.11      3.89 o 
   7   2   3       11.09       17.21     10.16 o 
   8   2   3        3.06        0.38      9.06 o 
  -7   3   3        9.63        0.08      2.32 o 
  -6   3   3       16.21        3.88      5.71 o 
  -5   3   3       84.11       94.46      3.28 o 
  -4   3   3      153.51      164.15      3.98 o 
  -3   3   3        0.63        0.27      1.84 o 
  -2   3   3      117.11      131.62      2.87 o 
  -1   3   3     3659.20     3671.08     18.97 o 
   0   3   3     2266.45     2197.01     11.79 o 
   1   3   3       34.83       44.40      1.86 o 
   2   3   3      345.91      341.42      3.31 o 
   3   3   3      379.57      376.49      9.82 o 
   4   3   3      107.84      102.53      8.65 o 
   5   3   3      254.03      250.71     11.53 o 
   6   3   3     1228.50     1291.48     29.77 o 
   7   3   3       93.49       91.50     11.15 o 
   8   3   3        2.81       -0.95      9.02 o 
  -7   4   3      111.63      108.96      4.77 o 
  -6   4   3        1.67        3.15      2.88 o 
  -5   4   3        0.53        0.08      2.45 o 
  -4   4   3      727.27      748.86      7.89 o 
  -3   4   3       63.35       59.13      4.04 o 
  -2   4   3       45.73       54.86      2.85 o 
  -1   4   3      124.47      100.12      3.96 o 
   0   4   3      724.68      713.48      8.02 o 
   1   4   3       14.01       22.35      1.76 o 
   2   4   3      512.16      479.51      5.07 o 
   3   4   3      530.32      527.65      4.85 o 
   4   4   3       48.39       44.02      5.08 o 
   5   4   3       17.25       25.25      8.30 o 
   6   4   3       11.48       18.24      8.83 o 
   7   4   3      227.39      230.77     12.44 o 
   8   4   3      123.17      110.45     11.94 o 
   9   4   3        0.25        0.33      5.39 o 
  -6   5   3       41.66       47.90      4.54 o 
  -5   5   3      268.87      284.95      6.21 o 
  -4   5   3       19.96       22.33      3.50 o 
  -3   5   3       89.44       97.52      4.74 o 
  -2   5   3      598.84      621.45      8.24 o 
  -1   5   3      155.39      152.71      4.58 o 
   0   5   3      201.65      199.19      4.44 o 
   1   5   3     1151.27     1169.57     11.41 o 
   2   5   3      425.95      432.56      6.93 o 
   3   5   3       68.99       62.30      5.01 o 
   4   5   3      311.11      325.30      8.46 o 
   5   5   3        9.95        8.98      1.15 o 
   6   5   3        9.70       10.30      4.39 o 
   7   5   3       52.36       55.34      6.11 o 
   8   5   3        3.50        0.16      4.02 o 
   9   5   3       13.15       -0.71      5.06 o 
  -5   6   3       26.38       24.98      8.48 o 
  -4   6   3       63.44       72.31      5.34 o 
  -3   6   3       46.42       49.03      4.00 o 
  -2   6   3       11.69       11.88      3.50 o 
  -1   6   3      856.49      828.14      9.68 o 
   0   6   3      424.25      416.25      5.81 o 
   1   6   3      141.66      130.43      5.27 o 
   2   6   3      202.71      191.92      5.82 o 
   3   6   3      784.51      758.06      9.66 o 
   4   6   3      113.49      123.73      6.64 o 
   5   6   3        9.13       14.18      5.42 o 
   6   6   3      111.27      110.88      3.18 o 
   7   6   3       43.94       42.91      6.90 o 
   8   6   3       14.92        5.26      8.82 o 
  -5   7   3       21.66       12.37      6.62 o 
  -4   7   3      216.28      236.85      6.92 o 
  -3   7   3        1.14        1.28      4.09 o 
  -2   7   3        3.27        3.46      4.03 o 
  -1   7   3       11.89       13.33      3.71 o 
   0   7   3      187.02      204.26      5.73 o 
   1   7   3       81.80       89.34      5.03 o 
   2   7   3      280.99      268.88     11.17 o 
   3   7   3      569.58      582.95     10.15 o 
   4   7   3      141.62      148.79      7.89 o 
   5   7   3       42.60       47.25      6.48 o 
   6   7   3        7.02        7.18      1.82 o 
   7   7   3       70.20       70.98      5.99 o 
   8   7   3       15.65        8.66      7.15 o 
  -4   8   3       10.66        8.39      4.90 o 
  -3   8   3       51.12       47.96      5.70 o 
  -2   8   3      158.58      177.17      7.13 o 
  -1   8   3      182.78      183.89      6.29 o 
   0   8   3       59.06       55.86      4.40 o 
   1   8   3       39.68       32.28      5.11 o 
   2   8   3       28.78       28.69      5.81 o 
   3   8   3       41.04       45.29      5.06 o 
   4   8   3      580.24      597.98      9.86 o 
   5   8   3       94.15      101.20      8.27 o 
   6   8   3       32.60       43.30      7.13 o 
   7   8   3        8.63        8.19      8.44 o 
   8   8   3        2.32       -0.07      4.61 o 
  -2   9   3        8.80       12.94      5.60 o 
  -1   9   3      136.02      154.92      6.07 o 
   0   9   3      232.37      269.07      6.66 o 
   1   9   3      305.80      304.00      8.41 o 
   2   9   3        0.41       -2.45      4.88 o 
   3   9   3        0.40       -0.54      4.54 o 
   4   9   3       41.16       50.91      5.74 o 
   5   9   3       50.96       49.14      8.46 o 
   6   9   3       52.37       56.00      8.42 o 
   7   9   3       19.26        0.83      7.13 o 
  -1  10   3       51.28       42.79     16.12 o 
   0  10   3      167.10      158.75      7.31 o 
   1  10   3       24.93        8.02      9.86 o 
   2  10   3       15.41        4.84      6.29 o 
   3  10   3      183.75      192.07      9.23 o 
   4  10   3       28.36       23.56     15.79 o 
   5  10   3       15.81       -2.43     13.57 o 
   6  10   3      104.69      127.33     11.19 o 
   1  11   3        1.29        0.22      4.62 o 
   2  11   3       12.03        6.44      8.70 o 
   3  11   3       36.92        9.15     14.30 o 
   4  11   3       35.13       35.17      8.61 o 
   5  11   3        8.76        1.41      6.86 o 
  -5  -8   4       16.15       -0.10      5.30 o 
  -4  -8   4        5.48        4.90      6.28 o 
  -3  -8   4        2.39       -8.84     14.45 o 
  -2  -8   4       26.94       14.61     12.38 o 
  -1  -8   4       15.80        0.07      5.82 o 
  -6  -7   4       17.79       19.59      4.20 o 
  -5  -7   4       40.76       19.92     15.77 o 
  -4  -7   4       16.90       10.58      8.83 o 
  -3  -7   4       10.38       13.79      5.18 o 
  -2  -7   4       15.58        9.10      9.50 o 
  -1  -7   4        8.66       -0.05      5.01 o 
   0  -7   4       29.56       -0.18      6.35 o 
   1  -7   4        0.26        0.18      6.90 o 
  -7  -6   4       13.77        9.97      7.81 o 
  -6  -6   4       34.79       38.11      5.99 o 
  -5  -6   4       97.66      106.46      5.08 o 
  -4  -6   4       41.72       37.02      4.23 o 
  -3  -6   4       51.49       45.92     26.52 o 
  -2  -6   4       34.72       41.87      5.52 o 
  -1  -6   4       70.27       78.21      8.64 o 
   0  -6   4       29.65       10.62     11.75 o 
   1  -6   4       40.38       -0.12      6.14 o 
   2  -6   4       20.42       26.67      8.61 o 
   3  -6   4        0.77        8.79      8.95 o 
  -7  -5   4        5.55        1.40      2.77 o 
  -6  -5   4        5.76       10.86      3.47 o 
  -5  -5   4       14.03       15.64      3.07 o 
  -4  -5   4       14.25       16.63      3.33 o 
  -3  -5   4      299.78      292.47      7.61 o 
  -2  -5   4      654.42      610.01     11.02 o 
  -1  -5   4       40.39       36.53      6.51 o 
   0  -5   4        5.97        7.04      5.92 o 
   1  -5   4       77.38       86.25      7.83 o 
   2  -5   4       52.45       56.93      7.99 o 
   3  -5   4       84.52       79.42      9.16 o 
   4  -5   4       18.92        9.64     10.86 o 
  -7  -4   4       84.85       79.99      4.58 o 
  -6  -4   4       43.94       46.98      4.52 o 
  -5  -4   4        7.99        7.97      2.52 o 
  -4  -4   4        2.75       -0.42      2.19 o 
  -3  -4   4        0.48        4.04      3.97 o 
  -2  -4   4       15.42       10.02      8.00 o 
  -1  -4   4      667.01      700.13     12.13 o 
   0  -4   4      759.81      775.77     14.50 o 
   1  -4   4       40.77       32.29      8.81 o 
   2  -4   4       39.15       49.77      7.54 o 
   3  -4   4      137.73      152.59     12.76 o 
   4  -4   4        1.70        0.93      6.94 o 
   5  -4   4       23.18        4.72      6.40 o 
  -7  -3   4      128.41      123.01      4.54 o 
  -6  -3   4       76.70       76.65      2.88 o 
  -5  -3   4       46.56       50.66      8.59 o 
  -4  -3   4       42.22       44.33      2.38 o 
  -3  -3   4      138.51      132.00      3.72 o 
  -2  -3   4       31.95       21.02     13.57 o 
  -1  -3   4       83.91       88.30      5.29 o 
   0  -3   4       10.07        7.51      6.79 o 
   1  -3   4       64.07       63.03      7.14 o 
   2  -3   4      191.62      190.55     13.60 o 
   3  -3   4       15.48       22.02      7.06 o 
   4  -3   4       73.72       71.52      8.25 o 
   5  -3   4       12.26        8.70      4.44 o 
   6  -3   4        0.27       -0.42      4.18 o 
  -8  -2   4       34.99       42.16      7.05 o 
  -7  -2   4        5.46        4.80      1.45 o 
  -6  -2   4      181.50      172.42      2.70 o 
  -5  -2   4      317.80      320.65      5.81 o 
  -4  -2   4       58.94       69.23      2.87 o 
  -3  -2   4        1.17        2.04      1.58 o 
  -2  -2   4     1244.57     1268.23     12.80 o 
  -1  -2   4      996.11      952.60     11.33 o 
   0  -2   4        0.71        1.16      4.04 o 
   1  -2   4      266.25      286.25      8.07 o 
   2  -2   4      145.80      151.64      8.03 o 
   3  -2   4       85.46       98.79      8.22 o 
   4  -2   4        2.16        7.52      6.82 o 
   5  -2   4       18.49       23.84      4.14 o 
   6  -2   4       13.70        6.48      4.20 o 
  -8  -1   4        1.72       -0.53      5.42 o 
  -7  -1   4       97.87       85.91      3.43 o 
  -6  -1   4       56.04       58.68      2.29 o 
  -5  -1   4       23.94       24.69      1.65 o 
  -4  -1   4      236.27      216.72      2.52 o 
  -3  -1   4       67.72       50.29      3.13 o 
  -2  -1   4       90.94       91.62      3.26 o 
  -1  -1   4     1178.09     1219.62     11.05 o 
   0  -1   4     1003.42      970.42     10.55 o 
   1  -1   4       73.50       86.44      5.41 o 
   2  -1   4      460.97      454.93      9.57 o 
   3  -1   4      623.19      624.20     14.03 o 
   4  -1   4      133.08      129.39     10.07 o 
   5  -1   4       56.59       55.30      5.05 o 
   6  -1   4        0.31        1.31      4.22 o 
   7  -1   4        0.48        1.98      7.18 o 
  -8   0   4        0.71       -0.38      5.27 o 
  -7   0   4        0.41        0.25      1.25 o 
  -6   0   4        9.35        7.76      2.34 o 
  -5   0   4      376.36      396.70      5.90 o 
  -4   0   4      238.81      269.67      7.85 o 
  -3   0   4      121.75      131.20      5.73 o 
  -2   0   4        2.83        8.32      0.82 o 
  -1   0   4      117.55       90.07      2.45 o 
   0   0   4       26.92       24.09      3.10 o 
   1   0   4      518.02      513.51      7.73 o 
   2   0   4      454.61      471.62     11.20 o 
   3   0   4      181.53      179.45      7.86 o 
   4   0   4      277.19      270.31     11.46 o 
   5   0   4       67.90       68.58      3.34 o 
   6   0   4      145.16      137.29      5.49 o 
   7   0   4       10.83        7.53      4.15 o 
  -8   1   4      112.82      124.75      8.83 o 
  -7   1   4       11.04        8.73      2.94 o 
  -6   1   4        0.76        0.49      0.93 o 
  -5   1   4       24.39       23.05      1.10 o 
  -4   1   4      308.13      304.59      6.65 o 
  -3   1   4       76.69       77.52      3.51 o 
  -2   1   4     1493.79     1511.18     18.96 o 
  -1   1   4      926.12      915.29     10.73 o 
   0   1   4     1091.07     1081.75      7.90 o 
   1   1   4        2.14        1.01      2.74 o 
   2   1   4       36.62       40.79      4.34 o 
   3   1   4       66.36       76.10      7.39 o 
   4   1   4       64.72       61.94      2.50 o 
   5   1   4      163.35      166.90      6.97 o 
   6   1   4       36.54       33.06     10.94 o 
   7   1   4       32.92       23.31      8.68 o 
   8   1   4       30.04       13.41     15.75 o 
  -8   2   4       19.59       -0.04      5.54 o 
  -7   2   4       50.27       39.24      9.20 o 
  -6   2   4       31.89       34.37      2.56 o 
  -5   2   4      168.31      183.33      3.28 o 
  -4   2   4      235.11      220.27      2.95 o 
  -3   2   4      254.90      256.65      2.90 o 
  -1   2   4      456.98      410.27      3.16 o 
   0   2   4      687.72      600.82      4.91 o 
   1   2   4      172.36      183.85      3.03 o 
   2   2   4     1036.00     1035.60      9.75 o 
   3   2   4      197.85      199.96      6.36 o 
   4   2   4        0.99        0.30      1.09 o 
   5   2   4       17.96       16.48      1.19 o 
   6   2   4       36.25       32.84      1.73 o 
   7   2   4       42.09       39.40     20.53 o 
   8   2   4        0.22        1.06     11.56 o 
  -7   3   4        2.84        3.19      6.60 o 
  -6   3   4        0.59       -0.06      1.70 o 
  -5   3   4       51.96       50.08      2.46 o 
  -4   3   4        4.25        5.39      2.33 o 
  -3   3   4      375.43      387.91      4.28 o 
  -2   3   4      211.14      183.14      2.45 o 
  -1   3   4     1065.48     1104.92      6.81 o 
   0   3   4     1345.09     1404.68      9.89 o 
   1   3   4       35.20       29.47      1.32 o 
   2   3   4       19.30       14.61      1.42 o 
   3   3   4     1484.09     1428.33     21.27 o 
   4   3   4      250.21      251.09     11.53 o 
   5   3   4       33.72       28.78      9.67 o 
   6   3   4      414.44      445.88     15.85 o 
   7   3   4      126.42      142.04     12.85 o 
   8   3   4        0.25        0.04      8.68 o 
  -7   4   4       80.06       81.79      9.63 o 
  -6   4   4       24.49       27.54      2.84 o 
  -5   4   4        8.09        4.25      2.27 o 
  -4   4   4      167.97      169.03      3.55 o 
  -3   4   4       22.98       22.77      2.83 o 
  -2   4   4       60.81       63.12      2.25 o 
  -1   4   4      176.12      163.71      2.77 o 
   0   4   4       13.77       16.69      4.94 o 
   1   4   4      854.86      840.32     11.02 o 
   2   4   4     1344.71     1385.59     11.52 o 
   3   4   4      513.67      537.12      7.81 o 
   4   4   4        2.95        3.41      7.47 o 
   5   4   4       54.03       70.94      9.82 o 
   6   4   4        0.37        0.23     12.25 o 
   7   4   4       78.13       78.68     11.79 o 
   8   4   4      249.87      237.10     15.17 o 
  -6   5   4       83.48       73.67      4.32 o 
  -5   5   4      288.78      277.83      5.05 o 
  -4   5   4       14.42       12.49      2.84 o 
  -3   5   4        0.96       -0.88      2.59 o 
  -2   5   4      564.75      573.93      7.83 o 
  -1   5   4      193.64      166.50      3.55 o 
   0   5   4       69.69       56.67      2.51 o 
   1   5   4       58.51       72.14      2.82 o 
   2   5   4      325.18      289.76      4.78 o 
   3   5   4      472.92      464.61      5.41 o 
   4   5   4       73.81       78.75      4.97 o 
   5   5   4       27.71       32.73      7.62 o 
   6   5   4       21.88       27.71      5.00 o 
   7   5   4        4.83        6.07      4.84 o 
   8   5   4        0.52       -0.29      5.34 o 
  -5   6   4       96.64       98.49      5.54 o 
  -4   6   4      176.08      180.23      4.79 o 
  -3   6   4      463.72      472.64      7.92 o 
  -2   6   4        1.17        1.51      3.34 o 
  -1   6   4      274.56      283.08      5.26 o 
   0   6   4      804.40      807.28     16.13 o 
   1   6   4       22.74       27.77      2.66 o 
   2   6   4       63.13       56.51      2.68 o 
   3   6   4      975.43      937.24     10.52 o 
   4   6   4      131.62      135.00      2.64 o 
   5   6   4       32.59       26.39      4.86 o 
   6   6   4      130.87      136.66      7.17 o 
   7   6   4       22.22       15.67     11.89 o 
   8   6   4        1.10        0.74      6.63 o 
  -5   7   4        1.73        5.75      3.75 o 
  -4   7   4      197.36      198.23      6.00 o 
  -3   7   4       13.39       12.99      4.01 o 
  -2   7   4       13.08       15.53      3.84 o 
  -1   7   4      295.58      297.96      7.12 o 
   0   7   4       82.05       79.09      5.10 o 
   1   7   4      254.76      254.14      5.40 o 
   2   7   4      447.03      441.83      8.31 o 
   3   7   4      249.12      246.05      8.83 o 
   4   7   4       36.62       37.92      6.48 o 
   5   7   4      226.60      178.50     32.59 o 
   6   7   4       23.81       18.78      6.93 o 
   7   7   4       14.18       11.71      9.46 o 
   8   7   4       30.88       35.36     23.47 o 
  -4   8   4       44.87       46.35      5.08 o 
  -3   8   4       31.11       34.44      4.53 o 
  -2   8   4      160.00      178.52      6.09 o 
  -1   8   4       26.37       29.13      4.07 o 
   0   8   4        8.14       10.61      3.48 o 
   1   8   4       10.97        7.43      3.33 o 
   2   8   4      121.29      121.67      4.09 o 
   3   8   4      165.59      166.58      6.04 o 
   4   8   4      151.62      155.58      8.91 o 
   5   8   4      119.98      118.53      8.42 o 
   6   8   4       66.92       55.89      6.10 o 
   7   8   4       41.87       25.21     23.79 o 
   8   8   4        0.12        0.71      5.39 o 
  -3   9   4       64.20       70.05      5.71 o 
  -2   9   4        0.92       -1.48      4.55 o 
  -1   9   4      126.02      129.36      5.51 o 
   0   9   4      211.66      236.30      6.01 o 
   1   9   4      117.22      128.72      5.01 o 
   2   9   4       18.59       17.95      3.77 o 
   3   9   4        6.41        5.10      4.72 o 
   4   9   4        1.62       -0.64      6.48 o 
   5   9   4        5.33        0.27      6.29 o 
   6   9   4      159.15      170.67     15.24 o 
   7   9   4      102.09      111.44      7.86 o 
  -1  10   4       67.77       69.26      5.79 o 
   0  10   4       37.96       22.27     10.69 o 
   1  10   4       74.52       88.84      5.39 o 
   2  10   4      127.14      140.07      5.49 o 
   3  10   4      265.41      258.19      8.56 o 
   4  10   4        6.10        3.58      6.17 o 
   5  10   4       20.32       -1.40     12.36 o 
   6  10   4        4.65        0.99      7.89 o 
   1  11   4       31.62       11.79     12.10 o 
   2  11   4       71.18       67.43      5.67 o 
   3  11   4       47.03       23.70     21.15 o 
   4  11   4       43.73       48.30      7.47 o 
   5  11   4       26.63       -1.40     10.05 o 
  -5  -7   5       11.33       11.90      4.91 o 
  -4  -7   5       26.02       16.41     20.23 o 
  -3  -7   5        4.36        6.09      7.62 o 
  -2  -7   5       19.03       16.20      6.37 o 
  -1  -7   5        9.38        0.07      5.52 o 
   0  -7   5        6.03        0.11      6.60 o 
  -6  -6   5        1.52        2.18      3.01 o 
  -5  -6   5       18.53       17.26      4.23 o 
  -4  -6   5       22.96       15.03     11.24 o 
  -3  -6   5       19.00       18.06      6.01 o 
  -2  -6   5       54.08       56.63      5.90 o 
  -1  -6   5       23.86       11.23     12.19 o 
   0  -6   5        0.31       -0.09      7.13 o 
   1  -6   5       11.82        3.46      7.34 o 
   2  -6   5       39.64       51.80      9.73 o 
  -6  -5   5       23.22       24.50      5.01 o 
  -5  -5   5       95.96       94.63      3.95 o 
  -4  -5   5       37.43       39.90      4.77 o 
  -3  -5   5       80.69       97.63     11.47 o 
  -2  -5   5      141.59      147.93      6.15 o 
  -1  -5   5       45.00       45.49      5.98 o 
   0  -5   5        6.09        2.77      7.51 o 
   1  -5   5       76.49       90.60      7.87 o 
   2  -5   5       19.46       25.05      7.99 o 
   3  -5   5       20.34       27.23      8.90 o 
  -7  -4   5       37.28        0.68      9.56 o 
  -6  -4   5       46.76       46.55      3.47 o 
  -5  -4   5        1.14        3.67      2.74 o 
  -4  -4   5        0.28       -0.62      2.33 o 
  -3  -4   5        4.04        3.08      3.06 o 
  -2  -4   5      127.24      128.51      8.95 o 
  -1  -4   5      265.12      250.71      7.43 o 
   0  -4   5      453.98      424.24     11.69 o 
   1  -4   5       47.53       55.84      6.94 o 
   2  -4   5        1.27        2.21      6.53 o 
   3  -4   5       32.09       40.29      8.35 o 
   4  -4   5       16.62       19.01     10.85 o 
  -7  -3   5        9.47       11.00      6.29 o 
  -6  -3   5       72.18       67.04      2.16 o 
  -5  -3   5      284.60      284.79      5.60 o 
  -4  -3   5       34.99       38.48      2.43 o 
  -3  -3   5       19.60        7.90      6.26 o 
  -2  -3   5        0.73        0.12      2.87 o 
  -1  -3   5        1.10        2.19      4.30 o 
   0  -3   5       21.95       26.53      6.08 o 
   1  -3   5      373.00      391.41      9.61 o 
   2  -3   5      495.01      532.02     11.42 o 
   3  -3   5        5.48        1.27      6.52 o 
   4  -3   5        1.28        1.58      7.16 o 
   5  -3   5       49.53       25.55     22.30 o 
  -7  -2   5        5.90        7.58      5.95 o 
  -6  -2   5       85.16       78.42     13.35 o 
  -5  -2   5      378.93      375.56     11.83 o 
  -4  -2   5       38.87       36.44      2.00 o 
  -3  -2   5       74.25       64.05      2.52 o 
  -2  -2   5       84.81       80.89      3.57 o 
  -1  -2   5       80.75       90.45      4.81 o 
   0  -2   5       36.47       39.57      5.32 o 
   1  -2   5       21.98       19.72      5.98 o 
   2  -2   5        0.78        1.23      6.03 o 
   3  -2   5      139.09      147.35      8.59 o 
   4  -2   5       30.36       16.08     15.58 o 
   5  -2   5        1.78       -0.33      6.69 o 
   6  -2   5       61.67       52.76     18.15 o 
  -8  -1   5        0.44        0.15      8.91 o 
  -7  -1   5       20.66       22.64      6.67 o 
  -6  -1   5       82.54       93.05      7.36 o 
  -5  -1   5       49.09       61.69     10.01 o 
  -4  -1   5      411.45      415.78     12.43 o 
  -3  -1   5      397.93      408.45      6.27 o 
  -2  -1   5      163.16      152.48      3.23 o 
  -1  -1   5       65.11       62.34      4.35 o 
   0  -1   5      767.18      797.18     11.32 o 
   1  -1   5      316.47      334.28      8.16 o 
   2  -1   5       59.21       63.71      6.80 o 
   3  -1   5       86.92       89.17      7.87 o 
   4  -1   5        9.95        0.09      6.04 o 
   5  -1   5       65.65       61.02     18.46 o 
   6  -1   5       10.14        6.12      3.61 o 
  -8   0   5        1.95        0.72      6.22 o 
  -7   0   5        1.45        4.32      6.18 o 
  -6   0   5        8.26        9.18      9.25 o 
  -5   0   5      188.51      189.10      8.15 o 
  -4   0   5      132.25      127.14      6.83 o 
  -3   0   5       13.32       13.31      4.82 o 
  -2   0   5       70.35       71.79      1.94 o 
  -1   0   5      630.03      568.89      7.67 o 
   0   0   5      109.48       94.37      5.01 o 
   1   0   5      124.84      133.44      5.70 o 
   2   0   5     1262.80     1253.19     15.16 o 
   3   0   5       11.67        8.52      7.17 o 
   4   0   5       17.24        8.18      7.70 o 
   5   0   5      192.01      195.20      4.77 o 
   6   0   5      112.23      112.17      7.78 o 
   7   0   5        5.81        3.58      8.00 o 
  -8   1   5       97.93       91.69      9.02 o 
  -7   1   5        0.19       -3.79      6.41 o 
  -6   1   5        3.21        6.64      5.88 o 
  -5   1   5        4.83        8.23      5.69 o 
  -4   1   5       16.13       23.58      5.46 o 
  -3   1   5      489.04      467.19     10.01 o 
  -2   1   5      435.52      470.86      9.40 o 
  -1   1   5      428.83      457.95      4.20 o 
   0   1   5       13.86       18.74     12.34 o 
   1   1   5        1.92        2.38      3.31 o 
   2   1   5      121.46      119.62      5.82 o 
   3   1   5      383.30      403.99     13.44 o 
   4   1   5       49.51       54.61      7.25 o 
   5   1   5       55.15       54.56      3.77 o 
   6   1   5      149.14      136.30     10.58 o 
   7   1   5       21.96        9.07     10.83 o 
  -7   2   5      138.37      138.92      7.50 o 
  -6   2   5      199.29      193.55      7.44 o 
  -5   2   5      102.96       98.31      5.98 o 
  -4   2   5       35.21       28.64      4.84 o 
  -3   2   5       88.21       93.54      5.73 o 
  -2   2   5      518.16      548.73      6.66 o 
  -1   2   5      945.11      949.43      6.73 o 
   0   2   5      457.75      469.56      5.66 o 
   1   2   5      198.38      183.78     12.91 o 
   2   2   5        8.36       10.77      3.08 o 
   3   2   5        1.54        1.26      5.83 o 
   4   2   5        3.22        1.00      2.50 o 
   5   2   5       81.23       91.88      5.83 o 
   6   2   5       16.26       16.03      5.44 o 
   7   2   5       43.80       -0.08      9.86 o 
   8   2   5        8.39        8.99     14.33 o 
  -7   3   5       47.56       45.31      8.08 o 
  -6   3   5       30.09       24.57      7.54 o 
  -5   3   5      142.28      148.24      2.59 o 
  -4   3   5      176.27      183.27      2.54 o 
  -3   3   5      216.62      223.51      2.84 o 
  -2   3   5      167.59      152.09      2.73 o 
  -1   3   5     1365.47     1367.50     15.26 o 
   0   3   5      848.95      936.33      6.56 o 
   1   3   5        0.73        1.24      1.63 o 
   2   3   5      848.52      790.35     11.81 o 
   3   3   5      178.50      213.06     10.20 o 
   4   3   5      112.50      112.01     10.81 o 
   5   3   5       37.57       46.60     11.03 o 
   6   3   5       26.82       26.35     11.03 o 
   7   3   5        8.55        0.00      8.38 o 
   8   3   5        1.70       -0.23     10.88 o 
  -7   4   5        3.23       -1.90      7.55 o 
  -6   4   5      110.36       89.40     21.35 o 
  -5   4   5       60.31       57.75      4.62 o 
  -4   4   5        0.76        0.35      1.41 o 
  -3   4   5        0.67        0.34      1.24 o 
  -2   4   5       50.04       54.85      1.86 o 
  -1   4   5      761.82      755.40      5.55 o 
   0   4   5       86.78       78.87      2.23 o 
   1   4   5      849.24      854.54      6.82 o 
   2   4   5      721.14      744.87     14.77 o 
   3   4   5      114.65      106.81      9.02 o 
   4   4   5       26.30       35.26      8.95 o 
   5   4   5      208.71      222.65     12.74 o 
   6   4   5       99.12      116.48     12.21 o 
   7   4   5        0.18       -0.11      8.65 o 
   8   4   5       41.39        0.00     15.21 o 
  -6   5   5       29.75       35.87      8.80 o 
  -5   5   5      269.43      272.78      4.57 o 
  -4   5   5       91.05       94.62      4.39 o 
  -3   5   5      167.00      140.84      3.25 o 
  -2   5   5      402.23      404.65      7.85 o 
  -1   5   5      208.12      209.35      3.52 o 
   0   5   5        1.04        0.92      1.75 o 
   1   5   5       41.60       38.02      3.15 o 
   2   5   5       26.16       32.47      1.99 o 
   3   5   5      398.10      410.08      4.36 o 
   4   5   5      454.29      451.10      8.34 o 
   5   5   5       66.28       60.31     25.63 o 
   6   5   5       13.00       11.60      9.63 o 
   7   5   5       40.63       -0.19      9.14 o 
   8   5   5       11.43        9.67      8.00 o 
  -5   6   5      105.08      101.57      7.27 o 
  -4   6   5      198.58      190.88      5.04 o 
  -3   6   5      414.00      387.00      6.14 o 
  -2   6   5        0.55       -0.29      2.65 o 
  -1   6   5       15.09       26.26      3.96 o 
   0   6   5      726.81      758.16      7.83 o 
   1   6   5       16.61       11.67      2.30 o 
   2   6   5       16.38       10.48      2.38 o 
   3   6   5       60.81       64.80      2.73 o 
   4   6   5       89.91       87.81      5.55 o 
   5   6   5       41.23       42.28      6.97 o 
   6   6   5      150.25      164.36      6.99 o 
   7   6   5       14.47       14.78     11.77 o 
   8   6   5        1.69       -1.57      5.77 o 
  -5   7   5        4.28        5.72      4.03 o 
  -4   7   5       31.91       28.55      9.31 o 
  -3   7   5       97.31      101.27      4.82 o 
  -2   7   5      279.33      297.93      5.45 o 
  -1   7   5      726.87      706.68      8.23 o 
   0   7   5        9.92       11.73      3.44 o 
   1   7   5       97.16      112.48      3.64 o 
   2   7   5      329.90      334.76      6.70 o 
   3   7   5      190.20      186.23      4.91 o 
   4   7   5        8.20        7.18      1.59 o 
   5   7   5       92.24       86.65      6.24 o 
   6   7   5      135.07      143.72      7.08 o 
   7   7   5        1.72        4.47      6.28 o 
   8   7   5        5.70        3.02      6.06 o 
  -4   8   5       33.69       37.37      4.85 o 
  -3   8   5        3.60        5.09      4.99 o 
  -2   8   5      212.07      201.22      5.35 o 
  -1   8   5       78.30       75.86      4.16 o 
   0   8   5       45.03       52.66      4.26 o 
   1   8   5       67.98       72.15      3.77 o 
   2   8   5       80.01       75.90      3.80 o 
   3   8   5      375.52      389.04      7.43 o 
   4   8   5      147.45      158.46      3.96 o 
   5   8   5       26.69       24.25      1.76 o 
   6   8   5       54.86       56.77      6.37 o 
   7   8   5       76.89       76.44      7.06 o 
   8   8   5        0.11        0.49      7.41 o 
  -3   9   5       59.74       67.00      5.20 o 
  -2   9   5       16.65       12.23      6.22 o 
  -1   9   5      104.65      107.63      6.95 o 
   0   9   5      269.30      283.73      7.05 o 
   1   9   5        5.34        3.42      3.71 o 
   2   9   5        5.46        4.90      3.22 o 
   3   9   5       37.63       37.52      3.58 o 
   4   9   5       17.90       22.52      2.98 o 
   5   9   5       25.24       29.38      3.61 o 
   6   9   5      130.04      136.88     10.24 o 
   7   9   5       41.55       30.90     20.51 o 
  -1  10   5      132.78      137.36      6.05 o 
   0  10   5       11.86        5.49      4.34 o 
   1  10   5       33.39       40.50      5.72 o 
   2  10   5      138.00      145.85      5.27 o 
   3  10   5      195.20      195.16      5.32 o 
   4  10   5        2.59        2.22      3.19 o 
   5  10   5       17.48        2.22      4.53 o 
   6  10   5        0.31       -4.85      8.46 o 
   1  11   5        9.30        1.99      4.70 o 
   2  11   5       37.20       32.95     11.46 o 
   3  11   5      104.60      106.51      5.37 o 
   4  11   5       60.56       64.07      8.93 o 
   5  11   5       85.01       79.64      9.08 o 
  -5  -6   6        0.96       -0.99      4.19 o 
  -4  -6   6        1.61        6.47      4.06 o 
  -3  -6   6       20.12       21.22      5.60 o 
  -2  -6   6       25.16       31.34      5.88 o 
  -1  -6   6        8.40       17.62      8.42 o 
   0  -6   6       14.30        9.61      9.00 o 
  -5  -5   6       29.15       21.48      3.24 o 
  -4  -5   6        4.06        3.67      3.30 o 
  -3  -5   6       16.82       10.04      7.62 o 
  -2  -5   6       19.08        8.88      7.26 o 
  -1  -5   6       44.05       42.50      6.07 o 
   0  -5   6       16.66        9.10     10.45 o 
   1  -5   6       13.46       16.72      7.49 o 
   2  -5   6        9.53        9.65      9.65 o 
  -6  -4   6       37.46       46.26      8.00 o 
  -5  -4   6        2.28        4.56      2.29 o 
  -4  -4   6       64.16       64.77      4.28 o 
  -3  -4   6      114.96      111.87      4.60 o 
  -2  -4   6       66.14       74.55      6.22 o 
  -1  -4   6      112.29      141.16      6.58 o 
   0  -4   6       65.01       71.64      6.60 o 
   1  -4   6       34.86       28.21      6.87 o 
   2  -4   6       16.90       25.08      7.81 o 
   3  -4   6       20.13       30.97      8.90 o 
  -6  -3   6        7.73        9.78      6.98 o 
  -5  -3   6      124.78      115.42      4.44 o 
  -4  -3   6       74.03       74.59      4.08 o 
  -3  -3   6       14.77       16.31     10.62 o 
  -2  -3   6       30.24       31.59      5.76 o 
  -1  -3   6       20.26       20.47      4.53 o 
   0  -3   6       19.44       14.90      8.62 o 
   1  -3   6      256.11      250.19     10.26 o 
   2  -3   6      398.05      373.31     17.80 o 
   3  -3   6        5.36        7.68      7.29 o 
   4  -3   6        1.36        4.37      9.63 o 
  -7  -2   6        9.36       12.78      7.09 o 
  -6  -2   6       10.69       10.35      6.56 o 
  -5  -2   6       40.79       37.93      2.15 o 
  -4  -2   6      110.60      114.42      2.65 o 
  -3  -2   6      256.22      261.70      5.86 o 
  -2  -2   6      141.49      154.12      8.21 o 
  -1  -2   6        1.46        1.47      4.10 o 
   0  -2   6       61.08       52.14      8.19 o 
   1  -2   6       12.60       21.91      5.92 o 
   2  -2   6       61.83       72.32      7.22 o 
   3  -2   6      148.64      145.73     10.76 o 
   4  -2   6      169.00      181.11     10.01 o 
   5  -2   6        0.60       -0.46      7.60 o 
  -7  -1   6       23.41       24.76      7.47 o 
  -6  -1   6      126.74      136.96     12.02 o 
  -5  -1   6        0.75        3.07      5.73 o 
  -4  -1   6       94.12       87.44      7.09 o 
  -3  -1   6      468.64      474.04      7.82 o 
  -2  -1   6      179.12      182.18      4.51 o 
  -1  -1   6       23.17       25.86      4.35 o 
   0  -1   6       35.03       38.86      5.74 o 
   1  -1   6       89.77       92.80      6.54 o 
   2  -1   6       20.31        7.85      9.27 o 
   3  -1   6       18.37       11.52     10.90 o 
   4  -1   6        0.50       -0.01      5.43 o 
   5  -1   6       57.63       45.83     31.96 o 
   6  -1   6       23.91       17.61      9.44 o 
  -7   0   6        6.37       11.30      7.17 o 
  -6   0   6        0.25        6.90      6.10 o 
  -5   0   6      157.00      171.28      8.46 o 
  -4   0   6       66.01       73.60      6.94 o 
  -3   0   6       18.28       19.98      5.57 o 
  -2   0   6     1296.44     1282.83     31.18 o 
  -1   0   6      419.27      430.02      6.63 o 
   0   0   6       16.66       21.82      4.05 o 
   1   0   6       98.94      107.01      7.52 o 
   2   0   6      455.14      477.69     10.06 o 
   3   0   6      102.23      104.24      7.87 o 
   4   0   6       13.02       -0.81      6.20 o 
   5   0   6        8.37       -0.11      7.81 o 
   6   0   6       14.94        8.54      3.77 o 
  -7   1   6        7.93       10.81      7.28 o 
  -6   1   6        2.99       -0.68      6.03 o 
  -5   1   6       25.84       21.76      6.45 o 
  -4   1   6       11.78        9.06      5.54 o 
  -3   1   6      161.54      166.04      7.13 o 
  -2   1   6      156.68      167.41      8.53 o 
  -1   1   6      108.77      116.87      3.08 o 
   0   1   6       20.69       17.76      3.48 o 
   1   1   6      222.00      219.59      9.28 o 
   2   1   6      216.87      205.91      8.77 o 
   3   1   6      136.40      136.23      7.63 o 
   4   1   6      207.64      212.91      9.06 o 
   5   1   6       15.05       -0.38      8.21 o 
   6   1   6       29.97       24.68     10.11 o 
   7   1   6       19.53        8.64      9.92 o 
  -7   2   6       58.48       62.03      8.65 o 
  -6   2   6      306.59      296.29     11.53 o 
  -5   2   6        1.51        4.97      6.10 o 
  -4   2   6        6.14        4.44      5.88 o 
  -3   2   6       17.19       19.07      5.46 o 
  -2   2   6       63.05       63.67      6.31 o 
  -1   2   6      364.67      368.31      5.46 o 
   0   2   6      550.50      568.37      6.94 o 
   1   2   6      110.69      133.60      3.34 o 
   2   2   6        0.50        1.86      1.73 o 
   3   2   6       72.29       74.15      6.56 o 
   4   2   6        0.41       -3.34      7.57 o 
   5   2   6      104.01       90.91      9.32 o 
   6   2   6       77.50       84.66      8.67 o 
   7   2   6        6.18       19.15     14.71 o 
  -7   3   6        2.92        5.27      5.31 o 
  -6   3   6       44.90       49.85      6.65 o 
  -5   3   6      466.41      446.77      8.83 o 
  -4   3   6      323.69      307.25      8.11 o 
  -3   3   6       64.45       69.78      4.62 o 
  -2   3   6      110.44       95.00      1.74 o 
  -1   3   6       47.74       53.05      2.16 o 
   0   3   6      216.60      241.79      5.20 o 
   1   3   6      485.33      486.11      6.21 o 
   2   3   6      647.95      622.86      7.55 o 
   3   3   6       96.79       94.23      2.52 o 
   4   3   6        2.38        3.79      9.10 o 
   5   3   6        1.92        3.26      9.63 o 
   6   3   6       23.94        0.08      9.37 o 
   7   3   6       16.20       -0.15     17.06 o 
  -6   4   6        3.46        4.91      6.19 o 
  -5   4   6      120.70      131.07      6.94 o 
  -4   4   6      116.58      110.60      2.22 o 
  -3   4   6      132.21      137.00      3.93 o 
  -2   4   6      130.92      143.95      3.06 o 
  -1   4   6      973.90      971.37      8.41 o 
   0   4   6       73.86       67.84      2.07 o 
   1   4   6      167.08      173.77      3.55 o 
   2   4   6     1242.95     1280.90     11.83 o 
   3   4   6       55.91       66.47      8.68 o 
   4   4   6        7.36        8.19      8.80 o 
   5   4   6      137.89      139.65     12.02 o 
   6   4   6      103.71      120.01     13.08 o 
   7   4   6        0.19        0.00      8.61 o 
   8   4   6        5.88        0.00     10.39 o 
  -6   5   6       10.83       12.13      8.15 o 
  -5   5   6       12.88        7.02      4.93 o 
  -4   5   6      187.68      182.57      3.31 o 
  -3   5   6       62.54       56.09      3.30 o 
  -2   5   6        4.92        2.62      1.96 o 
  -1   5   6       15.15       12.85      2.37 o 
   0   5   6       67.49       74.52      3.01 o 
   1   5   6      297.18      291.04      6.45 o 
   2   5   6      237.96      220.16      3.87 o 
   3   5   6      550.54      569.90     10.07 o 
   4   5   6       80.55       91.72      6.12 o 
   5   5   6       45.19       45.88     10.54 o 
   6   5   6       41.98       43.19     11.72 o 
   7   5   6       53.94       -0.08      9.74 o 
   8   5   6        6.56        0.00      9.63 o 
  -5   6   6       73.40       75.99     15.13 o 
  -4   6   6       57.92       55.83      2.83 o 
  -3   6   6      180.93      183.92      3.98 o 
  -2   6   6      188.53      200.65      3.78 o 
  -1   6   6       28.06       21.26      2.41 o 
   0   6   6      107.32      113.14      3.97 o 
   1   6   6       84.03       81.26      3.37 o 
   2   6   6      121.40      128.42      3.29 o 
   3   6   6        7.60       10.01      1.74 o 
   4   6   6        6.24        5.99      5.79 o 
   5   6   6      147.05      151.28      6.69 o 
   6   6   6      145.51      157.91      9.09 o 
   7   6   6       26.44       20.49     16.48 o 
   8   6   6        0.60       -0.74      9.79 o 
  -4   7   6       71.06       69.63      5.23 o 
  -3   7   6       74.38       72.16      3.43 o 
  -2   7   6      223.12      213.89      4.49 o 
  -1   7   6      986.04      932.18      9.53 o 
   0   7   6       21.66       24.36      2.85 o 
   1   7   6       12.31       11.83      3.15 o 
   2   7   6      770.45      780.69      9.23 o 
   3   7   6       38.91       48.33      2.55 o 
   4   7   6        8.99        5.75      0.93 o 
   5   7   6       19.77       26.43      7.06 o 
   6   7   6       72.67       80.31      6.70 o 
   7   7   6       28.09       16.21     12.91 o 
   8   7   6       21.56       17.92     12.87 o 
  -4   8   6       24.74       21.98      4.06 o 
  -3   8   6        1.80        1.12      2.99 o 
  -2   8   6       72.18       76.97      4.06 o 
  -1   8   6      184.61      185.86      5.67 o 
   0   8   6      257.52      272.69      5.20 o 
   1   8   6      456.82      463.61      8.65 o 
   2   8   6        8.51        7.65      3.47 o 
   3   8   6      105.00      113.09      3.88 o 
   4   8   6      139.24      137.34      7.17 o 
   5   8   6       16.06       12.48     10.24 o 
   6   8   6       10.65        5.86      7.09 o 
   7   8   6       54.82       48.41     31.78 o 
  -3   9   6       15.04       13.16      4.39 o 
  -2   9   6       54.19       68.90      5.92 o 
  -1   9   6        3.06        3.62      4.72 o 
   0   9   6      158.08      155.31      5.40 o 
   1   9   6       38.71       32.32     10.25 o 
   2   9   6       62.06       66.28      3.78 o 
   3   9   6       63.69       71.03      4.00 o 
   4   9   6       28.27       31.76      3.11 o 
   5   9   6       72.63       78.00      8.80 o 
   6   9   6      107.15      110.44      7.87 o 
   7   9   6       21.72        8.83      9.61 o 
  -1  10   6      140.95      147.76      5.91 o 
   0  10   6       18.95        0.36      3.91 o 
   1  10   6       32.41       27.42     11.56 o 
   2  10   6      186.51      182.90      5.95 o 
   3  10   6       15.67        6.20      8.08 o 
   4  10   6        0.29        1.27      2.80 o 
   5  10   6        0.38        1.71      7.62 o 
   6  10   6       34.08       41.44      9.71 o 
   1  11   6       48.11       54.28      5.34 o 
   2  11   6        7.47        1.88      5.10 o 
   3  11   6       87.37       86.69      8.95 o 
   4  11   6       43.24       28.46     26.13 o 
   5  11   6       33.54       35.19     10.62 o 
  -5  -5   7       22.81       15.63      3.35 o 
  -4  -5   7        1.27        0.86      3.56 o 
  -3  -5   7        0.53        2.76      3.88 o 
  -2  -5   7        6.63        5.07      5.36 o 
  -1  -5   7        4.99        6.56      5.50 o 
   0  -5   7       22.61       13.81     10.96 o 
  -5  -4   7       68.41       61.64     45.75 o 
  -4  -4   7       62.03       67.16      4.48 o 
  -3  -4   7       63.78       55.54      4.09 o 
  -2  -4   7        4.18        0.44      4.35 o 
  -1  -4   7        6.93        4.38      4.78 o 
   0  -4   7       17.28        5.26      5.62 o 
   1  -4   7       28.71       34.57      7.26 o 
   2  -4   7       10.00        6.61     12.30 o 
  -6  -3   7       20.03       20.93      8.11 o 
  -5  -3   7       10.61       16.72      7.28 o 
  -4  -3   7       41.63       43.87      2.59 o 
  -3  -3   7       18.63       28.34      3.80 o 
  -2  -3   7       65.21       69.18      5.12 o 
  -1  -3   7      116.52      120.47      5.66 o 
   0  -3   7       65.24       79.26      7.14 o 
   1  -3   7       38.69       55.52      6.82 o 
   2  -3   7       66.63       77.48      8.10 o 
   3  -3   7       20.28       21.04      8.28 o 
  -6  -2   7        7.03       10.05      7.62 o 
  -5  -2   7        1.98        5.42      6.98 o 
  -4  -2   7        1.62       -0.38      1.42 o 
  -3  -2   7      202.03      185.95      5.06 o 
  -2  -2   7       94.04       93.59      4.97 o 
  -1  -2   7        8.78       11.16      3.77 o 
   0  -2   7       11.22       16.23      5.94 o 
   1  -2   7       18.36       20.26      6.94 o 
   2  -2   7       32.22       36.12      6.97 o 
   3  -2   7       96.19       99.03      8.58 o 
   4  -2   7      152.03      154.72     10.17 o 
  -6  -1   7      125.91      129.41      9.14 o 
  -5  -1   7       15.95       26.05      7.39 o 
  -4  -1   7        7.51       -1.40      5.80 o 
  -3  -1   7       15.50       21.38      1.51 o 
  -2  -1   7      149.54      156.07      4.32 o 
  -1  -1   7      470.44      473.29      9.80 o 
   0  -1   7       17.66       25.29      4.64 o 
   1  -1   7        2.50        3.52      4.93 o 
   2  -1   7        0.25        3.06      5.69 o 
   3  -1   7        0.21       -0.17      5.39 o 
   4  -1   7       13.40        0.50      8.30 o 
   5  -1   7      123.55      134.25     12.42 o 
  -7   0   7       54.12       56.42      9.29 o 
  -6   0   7       14.14        0.30      9.74 o 
  -5   0   7       37.54       38.37      7.09 o 
  -4   0   7      254.18      268.53     10.24 o 
  -3   0   7        0.35        0.35      1.25 o 
  -2   0   7      118.64      114.92      3.56 o 
  -1   0   7      599.25      616.61      7.62 o 
   0   0   7       89.93       90.29      5.74 o 
   1   0   7       12.13        3.16      5.44 o 
   2   0   7       84.67       99.14      6.85 o 
   3   0   7       17.25        8.99      7.49 o 
   4   0   7        0.97       -1.31      6.50 o 
   5   0   7       19.41       -0.18      6.77 o 
   6   0   7        0.80       -0.32     12.54 o 
  -7   1   7       21.72       23.17      8.61 o 
  -6   1   7       59.95       63.51      8.87 o 
  -5   1   7       68.41       77.28      8.00 o 
  -4   1   7        9.25        7.85      6.03 o 
  -3   1   7      143.58      160.09     11.45 o 
  -2   1   7      330.10      333.07     13.18 o 
  -1   1   7       29.92       37.95      2.78 o 
   0   1   7      485.11      510.08      6.13 o 
   1   1   7      524.44      537.89     10.35 o 
   2   1   7       28.56       19.51     15.32 o 
   3   1   7        4.78        2.08      5.72 o 
   4   1   7      202.43      215.85      9.44 o 
   5   1   7       46.26       -1.95      7.18 o 
   6   1   7        2.68        0.79      7.55 o 
  -7   2   7        6.70        5.42      8.15 o 
  -6   2   7       77.83       74.77      8.91 o 
  -5   2   7       30.14       30.79      7.36 o 
  -4   2   7        3.31        0.99      5.50 o 
  -3   2   7        0.48       -3.11      5.08 o 
  -2   2   7      103.57       90.60      2.52 o 
  -1   2   7      386.56      375.76     11.07 o 
   0   2   7        0.94        0.40      2.52 o 
   1   2   7      178.17      192.60      3.99 o 
   2   2   7      159.99      170.78      3.99 o 
   3   2   7       19.90       19.68      5.96 o 
   4   2   7       36.89       37.68      8.73 o 
   5   2   7      105.03      107.99     11.16 o 
   6   2   7       63.95       50.83     35.55 o 
   7   2   7        2.14        4.13     15.24 o 
  -6   3   7       30.57       30.79     12.74 o 
  -5   3   7      148.65      154.13      6.63 o 
  -4   3   7      425.04      405.84      8.30 o 
  -3   3   7        0.73        1.33      5.38 o 
  -2   3   7        0.67       -0.54      0.82 o 
  -1   3   7        9.21        7.28      3.64 o 
   0   3   7       34.80       33.71      3.06 o 
   1   3   7      195.62      218.30      5.19 o 
   2   3   7      325.41      358.35      6.30 o 
   3   3   7       87.75       93.98      4.85 o 
   4   3   7        1.96       -0.49      0.87 o 
   5   3   7       11.80       14.18     11.03 o 
   6   3   7        8.60       -1.06     10.81 o 
   7   3   7       21.49       -0.04     11.07 o 
  -6   4   7        5.56       10.91      6.92 o 
  -5   4   7       53.05       60.85      5.78 o 
  -4   4   7       14.00       13.13      5.51 o 
  -3   4   7      605.58      596.37     10.64 o 
  -2   4   7      882.31      846.94      7.95 o 
  -1   4   7       29.14       31.15      2.10 o 
   0   4   7        2.78        2.88      2.53 o 
   1   4   7        2.67        3.98      1.97 o 
   2   4   7      122.02      142.36      4.44 o 
   3   4   7      226.45      217.11      7.09 o 
   4   4   7      206.73      230.77     12.55 o 
   5   4   7       12.80       21.84     10.54 o 
   6   4   7        8.71       -2.88     11.03 o 
   7   4   7        0.14       -0.23     11.41 o 
  -6   5   7       22.10       21.50      8.83 o 
  -5   5   7        3.06        2.70      7.07 o 
  -4   5   7        4.42        2.64      3.23 o 
  -3   5   7       99.49       99.66      4.01 o 
  -2   5   7      265.11      257.56      4.31 o 
  -1   5   7      286.02      290.27      4.32 o 
   0   5   7       22.44       26.28      5.01 o 
   1   5   7      481.69      488.82      4.69 o 
   2   5   7      129.88      134.62      3.08 o 
   3   5   7       89.31       92.65      5.17 o 
   4   5   7      209.90      227.96     12.02 o 
   5   5   7       58.07       54.94     11.26 o 
   6   5   7       14.56       -0.91     16.42 o 
   7   5   7       12.99        0.15     17.18 o 
  -5   6   7        7.36        6.03     12.97 o 
  -4   6   7        4.78        2.17      1.65 o 
  -3   6   7       16.90       11.81      4.14 o 
  -2   6   7      243.61      247.65      5.34 o 
  -1   6   7       82.38       81.26      4.75 o 
   0   6   7       31.15       27.54      3.72 o 
   1   6   7        7.41        9.13      2.61 o 
   2   6   7      109.19      111.72      3.01 o 
   3   6   7      373.91      382.76      7.84 o 
   4   6   7        6.01        6.58      4.62 o 
   5   6   7      138.66      147.06      8.67 o 
   6   6   7      116.94      141.60      7.66 o 
   7   6   7        0.87        3.15      6.23 o 
  -4   7   7       23.12       10.15     11.39 o 
  -3   7   7       70.27       69.68      3.70 o 
  -2   7   7      100.13      103.39      4.06 o 
  -1   7   7      275.40      272.00      4.58 o 
   0   7   7       85.47       88.78      4.14 o 
   1   7   7       47.31       41.40      3.28 o 
   2   7   7      132.12      131.91      3.87 o 
   3   7   7       88.75       87.37      2.61 o 
   4   7   7       10.97       12.19      4.95 o 
   5   7   7        9.41       11.73      5.34 o 
   6   7   7       29.91       26.71     18.77 o 
   7   7   7       22.51       14.94     12.53 o 
  -3   8   7        8.91        4.79      3.06 o 
  -2   8   7      118.46      113.67      5.29 o 
  -1   8   7      227.76      234.58      5.38 o 
   0   8   7      101.84      102.76      3.79 o 
   1   8   7      505.02      477.36     11.39 o 
   2   8   7       19.54       18.26      3.03 o 
   3   8   7        2.29        2.91      2.30 o 
   4   8   7      114.21      108.95      7.94 o 
   5   8   7       59.37       72.25      7.93 o 
   6   8   7        0.24       -2.96      5.84 o 
   7   8   7        0.23       -1.36      6.31 o 
  -2   9   7       36.20       36.87      3.99 o 
  -1   9   7        4.26        4.82      3.37 o 
   0   9   7       54.82       54.60      3.92 o 
   1   9   7       58.65       55.03      4.63 o 
   2   9   7      340.88      342.63      6.84 o 
   3   9   7      295.95      288.94      5.94 o 
   4   9   7       10.41        7.08      2.13 o 
   5   9   7       46.12       40.39     27.66 o 
   6   9   7      102.62      100.67      7.77 o 
  -1  10   7       66.21       69.13      4.87 o 
   0  10   7       16.13        4.24      5.03 o 
   1  10   7        0.44       -0.49      3.73 o 
   2  10   7      200.65      193.42      7.68 o 
   3  10   7       34.44       34.17      3.93 o 
   4  10   7       15.75       15.83      4.21 o 
   5  10   7       19.39       20.85     14.14 o 
   6  10   7       14.90       10.02      7.92 o 
   1  11   7       71.85       81.81      5.36 o 
   2  11   7       44.36       37.77     24.17 o 
   3  11   7       32.61       36.59      4.90 o 
   4  11   7       51.76       44.12     35.30 o 
  -4  -4   8       37.02       38.63      4.14 o 
  -3  -4   8       23.07       27.43      3.91 o 
  -2  -4   8        0.55        2.22      3.88 o 
  -1  -4   8        0.66       -2.27      5.51 o 
   0  -4   8        1.43        0.59      5.41 o 
  -5  -3   8       10.51        9.67      8.04 o 
  -4  -3   8       31.33       16.56     12.30 o 
  -3  -3   8       80.26       70.76      4.38 o 
  -2  -3   8      134.32      139.45      5.12 o 
  -1  -3   8       29.00       24.52      4.68 o 
   0  -3   8        0.40        0.10      4.47 o 
   1  -3   8       18.61       15.74     15.60 o 
   2  -3   8        7.13        6.97      7.28 o 
  -6  -2   8        6.90       15.70      8.72 o 
  -5  -2   8       21.62       27.76      8.53 o 
  -4  -2   8       13.04       20.32      7.43 o 
  -3  -2   8       26.31       27.76      2.98 o 
  -2  -2   8       75.29       89.55      4.69 o 
  -1  -2   8        4.82        8.09      3.81 o 
   0  -2   8       62.37       70.75      5.68 o 
   1  -2   8       92.52       94.87      6.83 o 
   2  -2   8       26.92       27.89      8.41 o 
   3  -2   8       12.96        7.70      8.57 o 
  -6  -1   8       16.95       23.40      8.08 o 
  -5  -1   8       20.30       27.53      7.96 o 
  -4  -1   8        0.47        0.15      5.80 o 
  -3  -1   8       25.09       27.78      1.70 o 
  -2  -1   8        5.68        1.93      3.52 o 
  -1  -1   8       85.23       79.48      4.24 o 
   0  -1   8      115.59      126.31      5.62 o 
   1  -1   8        0.21        7.39      6.15 o 
   2  -1   8        1.33        3.10      5.77 o 
   3  -1   8       14.64        0.43      6.03 o 
   4  -1   8        8.01        1.19      7.41 o 
  -6   0   8       16.21       16.95      8.11 o 
  -5   0   8       42.01       46.11      7.85 o 
  -4   0   8      163.17      180.53      9.29 o 
  -3   0   8       24.84       31.26      3.49 o 
  -2   0   8        0.90       -0.49      1.52 o 
  -1   0   8        3.82        4.92      2.41 o 
   0   0   8       93.47      106.14      5.01 o 
   1   0   8      324.84      361.98      8.14 o 
   2   0   8       20.70       22.08      5.98 o 
   3   0   8        7.38        0.32      6.19 o 
   4   0   8        1.76       -0.38      7.50 o 
   5   0   8        3.84        0.54      7.51 o 
  -5   1   8       79.26       75.08     13.04 o 
  -4   1   8       16.03       17.37      6.45 o 
  -3   1   8       82.35       75.80      7.43 o 
  -2   1   8      229.10      212.72     13.54 o 
  -1   1   8        1.96        1.47      2.03 o 
   0   1   8       84.28       90.92      3.50 o 
   1   1   8      258.22      265.92      8.08 o 
   2   1   8      170.87      175.97      7.39 o 
   3   1   8        5.22        0.25      5.55 o 
   4   1   8        3.00        0.15      7.52 o 
   5   1   8       20.79       -0.41      7.34 o 
  -6   2   8       10.17       19.53      8.61 o 
  -5   2   8       36.70       31.21      8.19 o 
  -4   2   8       59.49       64.16      7.51 o 
  -3   2   8      170.63      192.77      8.53 o 
  -2   2   8        3.29        1.80      0.87 o 
  -1   2   8      109.59      125.08      6.65 o 
   0   2   8      221.50      250.14      8.40 o 
   1   2   8       30.07       33.43      3.12 o 
   2   2   8      276.41      292.19      5.62 o 
   3   2   8      179.66      179.79      6.04 o 
   4   2   8        2.49       -0.88      5.95 o 
   5   2   8       10.94       -0.23      6.43 o 
   6   2   8       69.34       55.83     35.40 o 
  -6   3   8       16.49       20.21      9.06 o 
  -5   3   8       16.50       13.65      7.89 o 
  -4   3   8      118.35       94.76      8.42 o 
  -2   3   8        5.81        6.65      1.29 o 
  -1   3   8       14.67       15.34      4.76 o 
   0   3   8        1.87        0.28      3.02 o 
   1   3   8      354.49      357.67      7.74 o 
   2   3   8       84.84       89.51      5.31 o 
   3   3   8        9.80       11.17      2.03 o 
   4   3   8       51.00       45.81      2.69 o 
   5   3   8       41.41        3.75     18.20 o 
   6   3   8        1.06        0.27     11.26 o 
  -6   4   8       24.39       25.94      9.33 o 
  -5   4   8       56.80       56.71      7.14 o 
  -4   4   8       56.69       66.80      5.55 o 
  -3   4   8      185.72      190.12      6.37 o 
  -2   4   8      499.82      463.15      5.59 o 
  -1   4   8       21.95       27.20      1.90 o 
   0   4   8       17.09        9.80      4.06 o 
   1   4   8        0.93       -0.25      2.21 o 
   2   4   8      160.69      171.16      5.46 o 
   3   4   8       42.32       49.27      2.21 o 
   4   4   8       61.02       64.88     17.18 o 
   5   4   8       90.12       98.06     13.16 o 
   6   4   8        0.90        0.23     10.62 o 
  -5   5   8       34.68       29.36      6.25 o 
  -4   5   8        0.29        0.38      4.22 o 
  -3   5   8       64.82       68.14      5.27 o 
  -2   5   8       93.65       90.17      3.51 o 
  -1   5   8      560.91      542.25      5.06 o 
   0   5   8      475.07      458.06      5.71 o 
   1   5   8      103.41      106.03      3.11 o 
   2   5   8        3.30        4.95      2.99 o 
   3   5   8        6.37        1.23      1.29 o 
   4   5   8       66.27       78.53     10.73 o 
   5   5   8      104.40      113.79     13.04 o 
   6   5   8       59.43        1.78     18.47 o 
   7   5   8        2.82       -0.08     11.53 o 
  -5   6   8       33.52       40.88      9.44 o 
  -4   6   8       34.14       30.22      8.42 o 
  -3   6   8        3.21       -0.91      2.10 o 
  -2   6   8       68.10       74.58      4.01 o 
  -1   6   8      133.17      137.84      3.63 o 
   0   6   8       62.97       60.94      2.49 o 
   1   6   8      357.63      363.43      4.24 o 
   2   6   8       74.47       91.02      5.90 o 
   3   6   8       64.86       77.00      7.80 o 
   4   6   8       38.36       39.38      6.00 o 
   5   6   8       50.00       45.09     28.51 o 
   6   6   8       63.63       57.27     33.77 o 
   7   6   8       17.59       10.49     13.10 o 
  -4   7   8       28.62       34.96      9.29 o 
  -3   7   8        4.81        2.53      3.72 o 
  -2   7   8       14.20        9.84      4.67 o 
  -1   7   8       24.19       26.45      3.55 o 
   0   7   8      158.76      165.25      6.66 o 
   1   7   8       48.22       48.51      3.41 o 
   2   7   8       60.42       63.18      3.93 o 
   3   7   8        0.45       -4.15      4.24 o 
   4   7   8       19.36       23.52      5.20 o 
   5   7   8      127.60      145.16      8.53 o 
   6   7   8       23.58       16.93     14.45 o 
   7   7   8       15.71       10.78      7.38 o 
  -3   8   8       29.83       17.04      9.92 o 
  -2   8   8       86.67       93.30      5.66 o 
  -1   8   8       55.75       61.26      5.63 o 
   0   8   8       36.51       37.48      3.94 o 
   1   8   8      272.34      275.99      6.03 o 
   2   8   8       55.79       62.26      4.85 o 
   3   8   8       16.31       12.63      2.98 o 
   4   8   8       22.61       13.58      9.71 o 
   5   8   8       27.60       17.45     13.82 o 
   6   8   8       34.28       30.85     21.50 o 
  -2   9   8        8.64        7.02      3.24 o 
  -1   9   8       18.08        8.57      8.17 o 
   0   9   8       66.06       77.52      6.03 o 
   1   9   8      138.13      137.65      5.17 o 
   2   9   8      129.05      130.81      5.52 o 
   3   9   8      289.00      282.37     10.29 o 
   4   9   8        0.80        0.90      4.94 o 
   5   9   8        0.38        0.82      6.90 o 
   6   9   8       79.29       85.38     14.50 o 
   0  10   8       20.05        6.86      7.45 o 
   1  10   8        1.69        1.31      4.08 o 
   2  10   8       97.11       95.36      7.17 o 
   3  10   8       58.25       55.27      4.01 o 
   4  10   8       70.60       79.17      9.40 o 
   5  10   8      124.63      132.70      9.73 o 
  -4  -3   9       24.31       28.74      9.25 o 
  -3  -3   9       47.91       44.10      3.58 o 
  -2  -3   9       29.02       31.05      4.18 o 
  -1  -3   9       27.11       26.33     19.87 o 
   0  -3   9        0.10       -2.96      8.48 o 
  -5  -2   9        1.57        3.22      8.38 o 
  -4  -2   9        8.53        7.51      7.81 o 
  -3  -2   9        6.93        1.80      2.39 o 
  -2  -2   9       55.17       45.05      3.50 o 
  -1  -2   9       71.43       72.24      4.83 o 
   0  -2   9       66.13       78.32      7.00 o 
   1  -2   9       35.87       13.95     14.92 o 
   2  -2   9        0.81        2.59      6.59 o 
  -5  -1   9        4.68       13.42      8.68 o 
  -4  -1   9       13.94       23.28      8.11 o 
  -3  -1   9       21.88        9.58     14.41 o 
  -2  -1   9       28.00       30.86      2.63 o 
  -1  -1   9       28.42       35.05      3.75 o 
   0  -1   9       29.74       38.59      4.80 o 
   1  -1   9       18.45       10.75     10.79 o 
   2  -1   9       41.26       32.57     23.60 o 
   3  -1   9       19.39        0.34      8.68 o 
  -6   0   9       15.65       15.93      9.02 o 
  -5   0   9        1.57        1.18      7.13 o 
  -4   0   9       10.03        8.46      7.36 o 
  -3   0   9       27.07       34.51      7.43 o 
  -2   0   9        3.92        2.98      1.81 o 
  -1   0   9        5.74       -0.01      2.37 o 
   0   0   9        2.66        2.69      4.43 o 
   1   0   9      105.52      108.80      6.18 o 
   2   0   9       47.72       27.93     28.32 o 
   3   0   9        0.14       -0.46      5.97 o 
   4   0   9        2.52       -0.26      6.83 o 
  -6   1   9       37.95       48.16      9.93 o 
  -5   1   9       47.93       57.79      9.02 o 
  -4   1   9        6.01        6.56      6.48 o 
  -3   1   9       50.82       66.20      7.77 o 
  -2   1   9      355.13      325.47     32.36 o 
  -1   1   9        0.39        0.54      2.08 o 
   0   1   9        8.51        1.43      2.97 o 
   1   1   9       37.42       53.00      3.93 o 
   2   1   9       34.85       26.35     20.74 o 
   3   1   9      109.04      124.32      8.09 o 
   4   1   9       21.68        1.22      6.97 o 
  -6   2   9        3.90        0.46     12.74 o 
  -4   2   9       89.10       94.45      8.46 o 
  -3   2   9      132.95      135.52      8.61 o 
  -2   2   9       24.24       18.79      1.48 o 
  -1   2   9       64.26       60.71      4.02 o 
   0   2   9      159.30      159.30      5.78 o 
   1   2   9        3.07        3.87      3.42 o 
   2   2   9       38.40       42.14      3.26 o 
   3   2   9      103.61      102.46      4.74 o 
   4   2   9       71.30       63.65     21.64 o 
   5   2   9        7.02       -1.62      7.79 o 
  -5   3   9        4.73        5.57      7.92 o 
  -4   3   9        1.15        1.37      6.67 o 
  -3   3   9      116.03      136.81      8.49 o 
  -2   3   9       94.40       90.16     15.39 o 
  -1   3   9       71.20       83.49      3.39 o 
   0   3   9        2.28        5.55      3.03 o 
   1   3   9       88.31      103.13      5.26 o 
   2   3   9       74.39       79.81      3.80 o 
   3   3   9       26.49       28.95      3.98 o 
   4   3   9       66.29       75.72     12.40 o 
   5   3   9       62.57        1.29     11.75 o 
  -5   4   9       69.21       57.33      9.82 o 
  -4   4   9        7.58       12.06      7.58 o 
  -3   4   9       16.08       21.65      7.13 o 
  -2   4   9      219.44      182.10     15.02 o 
  -1   4   9        1.94        2.04      2.13 o 
   0   4   9        0.92        1.78      2.36 o 
   1   4   9       30.81       33.92      3.40 o 
   2   4   9        7.19        9.02      2.61 o 
   3   4   9      117.74      120.33     11.83 o 
   4   4   9       37.88       -0.46     14.33 o 
   5   4   9       16.07        0.08      9.52 o 
   6   4   9       16.71       -3.07     13.73 o 
  -5   5   9        7.94        6.33     14.22 o 
  -4   5   9       37.33       43.62      7.03 o 
  -3   5   9      100.22      106.51      8.68 o 
  -2   5   9       46.05       52.37      3.16 o 
  -1   5   9      241.43      236.53      5.53 o 
   0   5   9      299.49      296.62      4.78 o 
   1   5   9        2.43        3.29      2.26 o 
   2   5   9        6.98       10.53      2.30 o 
   3   5   9        7.45        2.13      7.74 o 
   4   5   9       15.78       17.03      9.97 o 
   5   5   9       78.44       89.83     13.08 o 
   6   5   9       24.97       -2.31     12.82 o 
  -4   6   9       58.50       57.59     18.67 o 
  -3   6   9       80.92       79.59      7.75 o 
  -2   6   9        1.86        0.45      1.80 o 
  -1   6   9       43.22       43.58      2.30 o 
   0   6   9       78.66       76.13      3.02 o 
   1   6   9      404.05      390.40      5.75 o 
   2   6   9      319.09      328.89      5.17 o 
   3   6   9       36.22       36.88      5.08 o 
   4   6   9        5.15        1.67      4.72 o 
   5   6   9        0.67        4.15      5.66 o 
   6   6   9       28.74       18.78     13.90 o 
  -3   7   9       21.29       24.46     12.40 o 
  -2   7   9      111.28       96.60      7.64 o 
  -1   7   9        1.39        2.38      2.29 o 
   0   7   9        5.80        5.91      2.75 o 
   1   7   9      138.84      138.74      3.78 o 
   2   7   9      139.66      144.14      5.52 o 
   3   7   9       80.30       87.44      6.38 o 
   4   7   9       27.33       16.80     12.27 o 
   5   7   9       52.72       50.59     32.46 o 
   6   7   9        2.55       -1.46      6.35 o 
  -2   8   9       46.34       40.10     22.58 o 
  -1   8   9       19.54        7.35      6.88 o 
   0   8   9        1.31        0.34      3.64 o 
   1   8   9       22.81       21.60      3.40 o 
   2   8   9      222.31      231.20      5.00 o 
   3   8   9        2.53        3.47      4.47 o 
   4   8   9       10.47        5.41      6.62 o 
   5   8   9       14.82       12.53     10.56 o 
   6   8   9        7.29        4.29      6.64 o 
  -1   9   9       21.05        8.42      6.96 o 
   0   9   9       40.76       41.30      4.71 o 
   1   9   9       68.60       67.70      5.55 o 
   2   9   9       30.18        9.67      7.84 o 
   3   9   9      122.97      106.00     10.10 o 
   4   9   9       23.54       12.33     11.28 o 
   5   9   9        4.43        4.74      5.98 o 
   0  10   9        0.60        3.90      5.62 o 
   1  10   9       24.59       15.11     11.41 o 
   2  10   9       80.91       82.92      5.01 o 
   3  10   9       34.24       -0.35      5.18 o 
   4  10   9       53.70       46.18     31.32 o 
  -2  -2  10       14.99        9.60      4.60 o 
  -1  -2  10       32.39       37.70      4.67 o 
  -4  -1  10       16.21       19.64      9.02 o 
  -3  -1  10        8.08        6.48      7.66 o 
  -2  -1  10        4.22        1.02      2.77 o 
  -1  -1  10        4.41        0.06      2.91 o 
   0  -1  10       55.90       55.04      5.44 o 
   1  -1  10       40.79       49.11      6.44 o 
  -4   0  10        1.25        1.78      7.66 o 
  -3   0  10        4.16        6.14      7.20 o 
  -2   0  10        9.59        6.44      4.68 o 
  -1   0  10       38.47       35.33      9.54 o 
   0   0  10        9.56        0.01      2.49 o 
   1   0  10       17.67        8.10      8.93 o 
   2   0  10       33.53        0.00      5.22 o 
  -5   1  10       16.09       16.57      8.87 o 
  -4   1  10       31.72       32.38      8.23 o 
  -3   1  10        3.11        9.44     11.41 o 
  -2   1  10        3.85        0.46      8.80 o 
  -1   1  10       29.91       33.65      3.64 o 
   0   1  10        3.72        2.57      2.84 o 
   1   1  10        4.47        4.27      3.16 o 
   2   1  10        4.83        1.67      3.25 o 
   3   1  10       33.73        0.66      6.26 o 
  -5   2  10       34.94       52.40     15.13 o 
  -4   2  10       37.89        8.87     12.51 o 
  -3   2  10       61.69       76.18      8.08 o 
  -2   2  10       22.94       21.31      6.37 o 
  -1   2  10       21.12       12.33      8.49 o 
   0   2  10      203.87      213.03      8.10 o 
   1   2  10       14.36       15.19      3.94 o 
   2   2  10        9.45        1.60      3.79 o 
   3   2  10        2.53        2.57      2.90 o 
   4   2  10       42.21       -0.59      7.17 o 
  -4   3  10       11.22       14.33      8.08 o 
  -3   3  10       15.48       19.07      7.17 o 
  -2   3  10      139.01      128.39      8.15 o 
  -1   3  10      149.90      138.89      5.77 o 
   0   3  10        0.54       -0.16      2.98 o 
   1   3  10      104.11      111.50      4.81 o 
   2   3  10      102.26      111.57      5.95 o 
   3   3  10        9.39        3.82      4.06 o 
   4   3  10       19.53        2.73     11.94 o 
  -4   4  10       15.21       11.56      8.23 o 
  -3   4  10        1.14       -0.38      9.93 o 
  -2   4  10        3.48        1.86      5.84 o 
  -1   4  10       64.13       73.13      4.07 o 
   0   4  10       98.59      110.89      3.35 o 
   1   4  10       70.00       74.75      4.14 o 
   2   4  10        0.26        1.74      2.72 o 
   3   4  10       43.04       42.13      3.00 o 
   4   4  10       35.66       28.17     18.54 o 
   5   4  10        6.80        3.41     12.51 o 
  -4   5  10        5.28        5.19     13.27 o 
  -3   5  10      115.39      109.62      9.40 o 
  -2   5  10       41.38       54.72     11.41 o 
  -1   5  10        1.64        1.96      1.76 o 
   0   5  10      151.13      144.07      4.39 o 
   1   5  10       24.45       25.91      4.04 o 
   2   5  10        2.63        1.92      2.36 o 
   3   5  10        2.22        3.35      2.71 o 
   4   5  10       17.54        8.95     10.20 o 
   5   5  10       38.53        1.02     11.45 o 
  -3   6  10        9.57        9.93      7.66 o 
  -2   6  10       58.51       60.55      7.66 o 
  -1   6  10       95.76       88.86      4.88 o 
   0   6  10       12.08       18.51      2.79 o 
   1   6  10      195.92      202.93      4.98 o 
   2   6  10      176.87      182.40      4.58 o 
   3   6  10        0.26        0.80      4.21 o 
   4   6  10        1.11       -1.84      5.06 o 
   5   6  10        0.34       -1.51      6.46 o 
  -3   7  10       32.76       33.18      8.30 o 
  -2   7  10       73.40       71.69      6.69 o 
  -1   7  10       46.47       40.97      3.27 o 
   0   7  10       11.82        5.80      3.42 o 
   1   7  10       21.32       17.85      3.74 o 
   2   7  10       42.97       41.04      4.51 o 
   3   7  10      242.29      249.88      8.87 o 
   4   7  10       82.07       94.92      7.58 o 
   5   7  10       16.53        9.49      7.20 o 
  -2   8  10       25.64        0.42      6.48 o 
  -1   8  10        6.86        6.45      2.84 o 
   0   8  10       76.91       69.22      3.69 o 
   1   8  10        1.82        2.55      4.15 o 
   2   8  10        4.95        9.42      4.30 o 
   3   8  10       39.41       27.32     18.37 o 
   4   8  10       66.44       50.95     32.23 o 
   5   8  10       59.95       73.35      9.49 o 
   0   9  10       14.59        3.77      3.63 o 
   1   9  10       21.82       12.35      5.03 o 
   2   9  10        4.55       -0.44      4.20 o 
   3   9  10        2.46        0.35      5.75 o 
   4   9  10       62.94       50.03     38.26 o 
  -2   0  11       16.05        0.61      6.86 o 
  -1   0  11        0.57        0.11      2.42 o 
   0   0  11       11.85        5.98      4.50 o 
  -3   1  11       14.58       22.14      8.15 o 
  -2   1  11        2.23       -0.19      6.29 o 
  -1   1  11        1.02       -0.23      2.94 o 
   0   1  11       10.68       -0.21      3.07 o 
   1   1  11       28.98       36.05      4.08 o 
  -3   2  11       31.48       34.58      8.34 o 
  -2   2  11       13.28       -0.34      5.76 o 
  -1   2  11        2.29        0.04      7.66 o 
   0   2  11       10.86        4.25      4.10 o 
   1   2  11        8.68        9.67      4.17 o 
   2   2  11        6.19        3.54      4.51 o 
  -3   3  11       75.26       96.46      9.33 o 
  -2   3  11       27.19       -0.19      8.95 o 
  -1   3  11       37.26       42.51      6.67 o 
   0   3  11       27.48       29.80      5.33 o 
   1   3  11        9.74        8.31      3.75 o 
   2   3  11       89.73       89.45      4.76 o 
   3   3  11        6.81        1.10     10.05 o 
  -3   4  11       25.39       23.70      8.34 o 
  -2   4  11       23.18       27.49      7.43 o 
  -1   4  11       18.41       -0.91      5.38 o 
   0   4  11       64.50       66.96      3.51 o 
   1   4  11      137.24      137.19      7.32 o 
   2   4  11        3.38        4.17      3.39 o 
   3   4  11       18.72        6.07      9.82 o 
  -3   5  11       15.16       14.03      8.15 o 
  -2   5  11        7.42       12.13      6.90 o 
  -1   5  11        0.21        2.05      5.50 o 
   0   5  11        2.78        2.08      3.64 o 
   1   5  11       34.38       34.72      4.24 o 
   2   5  11       90.37       93.68      3.75 o 
   3   5  11       15.57        4.70      9.14 o 
   4   5  11        0.15       -0.46      9.59 o 
  -2   6  11        9.78       10.16      6.83 o 
  -1   6  11       66.39       72.23     11.26 o 
   0   6  11       28.88       27.52      5.01 o 
   1   6  11        3.40        3.70      2.97 o 
   2   6  11       56.31       55.53      4.29 o 
   3   6  11        6.99        8.39      5.61 o 
   4   6  11        2.85       -0.42      5.27 o 
  -1   7  11        4.56        4.93      6.22 o 
   0   7  11       18.29       15.01      2.81 o 
   1   7  11      131.37      134.38      4.09 o 
   2   7  11        5.07        4.95      5.30 o 
   3   7  11       38.01       21.34     13.59 o 
   0   8  11       64.59       52.88      4.08 o 
   1   8  11       39.01       38.50      4.78 o 
   2   8  11        8.82        6.44      5.03 o 
   3   8  11        3.68        2.55      4.74 o 
   0   3  12       11.04        4.09      5.87 o 
  -1   4  12       40.99       47.40      7.43 o 
   0   4  12       43.94       55.51      6.79 o 
   1   4  12       22.63       20.88      3.30 o 
  -1   5  12       11.15       13.16      6.75 o 
   0   5  12       26.68       39.36      9.56 o 
   1   5  12       20.27       18.14      4.86 o 
   0   6  12        7.22        6.33      5.50 o 
   1   6  12        0.92        1.27      2.67 o 
                                                 
